# Supplementary material for: Dibenzo-18-crown-6–picric acid–water (1/2/3)
Source: Acta Crystallogr Sect E Struct Rep Online. 2008 Jun 21;64(Pt 7):o1318–9. doi: 10.1107/S1600536808018485 (PMC2961663; doi:10.1107/S1600536808018485)
Supplement: Supplementary file 1 [file e-64-o1318-sup1.cif]

##############################################################################
###                                                                        ###
###        Electronic paper (Acta Crystallographica Section E)             ###
###                                                                        ###
##############################################################################
#                                                                            #
# This CIF contains the data in a paper accepted for publication in Acta     #
# Crystallographica Section E. It conforms to the requirements of Notes      #
# for Authors for Section E, and has been peer reviewed under the auspices   #
# of the IUCr Commission on Journals.                                        #
#                                                                            #
# Full details of the Crystallographic Information File format               #
# are given in the paper "The Crystallographic Information File (CIF):       #
# a New Standard Archive File for Crystallography" by S. R. Hall, F. H.      #
# Allen and I. D. Brown [Acta Cryst. (1991), A47, 655-685].                  #
#                                                                            #
# The current version of the core CIF dictionary is obtainable from          #
# ftp://ftp.iucr.org/pub/cif_core.dic. The current version number is 2.4.    #
#                                                                            #
# Software is freely available for graphical display of the structure(s) in  #
# this CIF.  For information consult the CIF home page http://www.iucr.org/  #
# cif/home.html                                                              #
#                                                                            #
# This file may be used for bona fide research purposes within the           #
# scientific community so long as proper attribution is given to the journal # 
# article from which it was obtained.                                        #
#                                                                            #
##############################################################################
                                             
data_global
_audit_creation_method     'form.cif (version 2.0)'
_journal_data_validation_number     ?
_journal_date_recd_electronic     2008-06-16
_journal_date_accepted     2008-06-18
_journal_name_full     'Acta Crystallographica, Section E'
_journal_year     2008
_journal_volume     64
_journal_issue      7
_journal_page_first     o1318
_journal_page_last     o1319
_journal_paper_category     QO
_journal_coeditor_code     CI2617
_publ_contact_author_name     'Prof. Fun Hoong Kun'
_publ_contact_author_address
;
      X-ray Crystallography Unit
      School of Physics
      Universiti Sains Malaysia
      11800 USM, Penang
      MALAYSIA
;
_publ_contact_author_email     hkfun@usm.my
_publ_contact_author_fax     '6 04 6579150'
_publ_contact_author_phone     '6 04 6577888  Ext. 3690'
_publ_section_title
;
Dibenzo-18-crown-6--picric acid--water (1/2/3)
;
loop_
    _publ_author_name
    _publ_author_footnote
    _publ_author_address
    'Muhammad Idiris Saleh' ?
;     School of Chemical Sciences
      Universiti Sains Malaysia
      11800 USM, Penang
      Malaysia
;
    'Eny Kusrini' ?
;     School of Chemical Sciences
      Universiti Sains Malaysia
      11800 USM, Penang
      Malaysia
;
    'Mohd Mustaqim Rosli' ?
;     X-ray Crystallography Unit
      School of Physics
      Universiti Sains Malaysia
      11800 USM, Penang
      Malaysia
;
    'Hoong-Kun Fun' ?
;     X-ray Crystallography Unit
      School of Physics
      Universiti Sains Malaysia
      11800 USM, Penang
      Malaysia
;
data_I
_audit_creation_method     SHELXL-97
_chemical_name_systematic
;
Dibenzo-18-crown-6--picric acid--water (1/2/3)
;
_chemical_name_common
;
;
_chemical_formula_moiety     'C20 H24 O6, 2(C6 H3 N3 O7), 3(H2 O)'
_chemical_formula_sum     'C32 H36 N6 O23'
_chemical_formula_iupac     'C20 H24 O6, 2C6 H3 N3 O7, 3H2 O'
_chemical_formula_weight     872.67
_chemical_melting_point     ?
_symmetry_cell_setting     Orthorhombic
_symmetry_space_group_name_H-M     'P n a 21'
_symmetry_space_group_name_Hall     'P 2c -2n'
loop_
    _symmetry_equiv_pos_as_xyz
    'x, y, z'
    '-x, -y, z+1/2'
    'x+1/2, -y+1/2, z'
    '-x+1/2, y+1/2, z+1/2'
_cell_length_a     16.4192(2)
_cell_length_b     7.08450(10)
_cell_length_c     31.4135(4)
_cell_angle_alpha     90.00
_cell_angle_beta     90.00
_cell_angle_gamma     90.00
_cell_volume     3654.08(8)
_cell_formula_units_Z     4
_cell_measurement_reflns_used     8814
_cell_measurement_theta_min     2.56
_cell_measurement_theta_max     30.06
_cell_measurement_temperature     100.00(10)
_exptl_crystal_description     Block
_exptl_crystal_colour     red
_exptl_crystal_size_max     0.36
_exptl_crystal_size_mid     0.32
_exptl_crystal_size_min     0.16
_exptl_crystal_density_diffrn     1.586
_exptl_crystal_density_meas     ?
_exptl_crystal_density_method     'not measured'
_exptl_crystal_F_000     1816
_exptl_absorpt_coefficient_mu     0.137
_exptl_absorpt_correction_type     multi-scan
_exptl_absorpt_process_details     '(SADABS; Bruker, 2005)'
_exptl_absorpt_correction_T_min     0.9518
_exptl_absorpt_correction_T_max     0.9785
_exptl_special_details
;
The low-temperature data was collected with the Oxford Cyrosystem Cobra
low-temperature attachment.
;
_diffrn_ambient_temperature     100.00(10)
_diffrn_radiation_type     MoK\a
_diffrn_radiation_wavelength     0.71073
_diffrn_radiation_source     'fine-focus sealed tube'
_diffrn_radiation_monochromator     graphite
_diffrn_measurement_device_type
;
Bruker SMART APEXII CCD area-detector
;
_diffrn_measurement_method     \w
_diffrn_detector_area_resol_mean     8.33
_diffrn_reflns_number     37248
_diffrn_reflns_av_R_equivalents     0.0452
_diffrn_reflns_av_sigmaI/netI     0.0365
_diffrn_reflns_theta_min     2.48
_diffrn_reflns_theta_max     30.06
_diffrn_reflns_theta_full     30.06
_diffrn_measured_fraction_theta_max     0.999
_diffrn_measured_fraction_theta_full     0.999
_diffrn_reflns_limit_h_min     -17
_diffrn_reflns_limit_h_max     23
_diffrn_reflns_limit_k_min     -9
_diffrn_reflns_limit_k_max     9
_diffrn_reflns_limit_l_min     -43
_diffrn_reflns_limit_l_max     44
_diffrn_standards_number     0
_diffrn_standards_interval_count     .
_diffrn_standards_interval_time     .
_diffrn_standards_decay_%     ?
_refine_special_details
;
 Refinement of F^2^ against ALL reflections.  The weighted R-factor wR and
 goodness of fit S are based on F^2^, conventional R-factors R are based
 on F, with F set to zero for negative F^2^. The threshold expression of
 F^2^ > 2sigma(F^2^) is used only for calculating R-factors(gt) etc. and is
 not relevant to the choice of reflections for refinement.  R-factors based
 on F^2^ are statistically about twice as large as those based on F, and R-
 factors based on ALL data will be even larger.
;
_reflns_number_total     5431
_reflns_number_gt     4559
_reflns_threshold_expression     I>2\s(I)
_refine_ls_structure_factor_coef     Fsqd
_refine_ls_matrix_type     full
_refine_ls_R_factor_all     0.0553
_refine_ls_R_factor_gt     0.0436
_refine_ls_wR_factor_gt     0.1026
_refine_ls_wR_factor_ref     0.1096
_refine_ls_goodness_of_fit_ref     1.062
_refine_ls_restrained_S_all     1.062
_refine_ls_number_reflns     5431
_refine_ls_number_parameters     550
_refine_ls_number_restraints     1
_refine_ls_hydrogen_treatment     constr
_refine_ls_weighting_scheme     calc
_refine_ls_weighting_details
         'calc w=1/[\s^2^(Fo^2^)+(0.0586P)^2^+0.3893P] where P=(Fo^2^+2Fc^2^)/3'
_atom_sites_solution_hydrogens     geom
_atom_sites_solution_primary     direct
_atom_sites_solution_secondary     difmap
_refine_ls_shift/su_max     0.001
_refine_ls_shift/su_mean     0.000
_refine_diff_density_max     0.397
_refine_diff_density_min     -0.329
_refine_ls_extinction_method     none
_refine_ls_extinction_coef     ?
loop_
    _atom_type_symbol
    _atom_type_description
    _atom_type_scat_dispersion_real
    _atom_type_scat_dispersion_imag
    _atom_type_scat_source
    'C' 'C' 0.0033 0.0000
                         'International Tables Vol C Tables 4.2.6.8 and 6.1.1.4'
    'H' 'H' 0.0000 0.0000
                         'International Tables Vol C Tables 4.2.6.8 and 6.1.1.4'
    'N' 'N' 0.0061 0.0000
                         'International Tables Vol C Tables 4.2.6.8 and 6.1.1.4'
    'O' 'O' 0.0106 0.0000
                         'International Tables Vol C Tables 4.2.6.8 and 6.1.1.4'
_computing_data_collection     'APEX2 (Bruker, 2005)'
_computing_cell_refinement     'APEX2 (Bruker, 2005)'
_computing_data_reduction     'SAINT (Bruker, 2005)'
_computing_structure_solution     'SHELXTL (Sheldrick, 2008)'
_computing_structure_refinement     'SHELXTL (Sheldrick, 2008)'
_computing_molecular_graphics     'SHELXTL (Sheldrick, 2008)'
_computing_publication_material
;
SHELXTL (Sheldrick, 2008) and PLATON (Spek, 2003)
;
loop_
    _atom_site_type_symbol
    _atom_site_label
    _atom_site_fract_x
    _atom_site_fract_y
    _atom_site_fract_z
    _atom_site_U_iso_or_equiv
    _atom_site_adp_type
    _atom_site_calc_flag
    _atom_site_refinement_flags
    _atom_site_occupancy
    _atom_site_disorder_assembly
    _atom_site_disorder_group
    O O1 0.17228(11) 0.0965(3) 0.33490(6) 0.0194(4) Uani d . 1 . .
    O O2 0.02175(11) 0.0646(3) 0.31441(6) 0.0205(4) Uani d . 1 . .
    O O3 -0.03139(11) 0.0282(3) 0.22594(6) 0.0225(4) Uani d . 1 . .
    O O4 0.09157(11) 0.0249(3) 0.16058(6) 0.0239(4) Uani d . 1 . .
    O O5 0.23885(11) 0.0985(3) 0.18147(6) 0.0226(4) Uani d . 1 . .
    O O6 0.29382(11) 0.1294(3) 0.26846(6) 0.0193(4) Uani d . 1 . .
    C C1 0.11872(16) 0.1717(4) 0.36375(8) 0.0179(5) Uani d . 1 . .
    C C2 0.13993(16) 0.2525(4) 0.40216(8) 0.0197(5) Uani d . 1 . .
    H H2A 0.1944 0.2613 0.4099 0.024 Uiso calc R 1 . .
    C C3 0.07934(18) 0.3210(4) 0.42944(8) 0.0220(5) Uani d . 1 . .
    H H3A 0.0936 0.3756 0.4553 0.026 Uiso calc R 1 . .
    C C4 -0.00162(18) 0.3077(4) 0.41795(9) 0.0233(6) Uani d . 1 . .
    H H4A -0.0418 0.3546 0.4360 0.028 Uiso calc R 1 . .
    C C5 -0.02333(17) 0.2239(4) 0.37928(8) 0.0208(5) Uani d . 1 . .
    H H5A -0.0780 0.2141 0.3718 0.025 Uiso calc R 1 . .
    C C6 0.03588(16) 0.1556(4) 0.35220(8) 0.0194(5) Uani d . 1 . .
    C C7 -0.06112(16) 0.0602(4) 0.30033(9) 0.0219(5) Uani d . 1 . .
    H H7A -0.0794 0.1867 0.2934 0.026 Uiso calc R 1 . .
    H H7B -0.0958 0.0107 0.3227 0.026 Uiso calc R 1 . .
    C C8 -0.06605(16) -0.0636(4) 0.26173(8) 0.0230(6) Uani d . 1 . .
    H H8A -0.0373 -0.1808 0.2671 0.028 Uiso calc R 1 . .
    H H8B -0.1226 -0.0938 0.2559 0.028 Uiso calc R 1 . .
    C C9 -0.02913(17) -0.0983(5) 0.19033(9) 0.0260(6) Uani d . 1 . .
    H H9A -0.0838 -0.1413 0.1838 0.031 Uiso calc R 1 . .
    H H9B 0.0038 -0.2077 0.1973 0.031 Uiso calc R 1 . .
    C C10 0.00626(17) 0.0008(5) 0.15248(9) 0.0264(6) Uani d . 1 . .
    H H10A -0.0019 -0.0738 0.1269 0.032 Uiso calc R 1 . .
    H H10B -0.0197 0.1225 0.1485 0.032 Uiso calc R 1 . .
    C C11 0.13815(17) 0.1008(4) 0.12882(8) 0.0208(5) Uani d . 1 . .
    C C12 0.11157(18) 0.1340(4) 0.08740(9) 0.0247(6) Uani d . 1 . .
    H H12A 0.0577 0.1105 0.0799 0.030 Uiso calc R 1 . .
    C C13 0.16674(19) 0.2032(4) 0.05716(9) 0.0278(6) Uani d . 1 . .
    H H13A 0.1496 0.2247 0.0294 0.033 Uiso calc R 1 . .
    C C14 0.24573(19) 0.2392(4) 0.06832(9) 0.0277(6) Uani d . 1 . .
    H H14A 0.2819 0.2846 0.0480 0.033 Uiso calc R 1 . .
    C C15 0.27260(18) 0.2088(4) 0.10966(9) 0.0243(6) Uani d . 1 . .
    H H15A 0.3263 0.2346 0.1170 0.029 Uiso calc R 1 . .
    C C16 0.21896(18) 0.1396(4) 0.14004(8) 0.0217(5) Uani d . 1 . .
    C C17 0.32251(16) 0.1243(4) 0.19333(9) 0.0234(6) Uani d . 1 . .
    H H17A 0.3351 0.2577 0.1955 0.028 Uiso calc R 1 . .
    H H17B 0.3580 0.0686 0.1721 0.028 Uiso calc R 1 . .
    C C18 0.33476(16) 0.0296(4) 0.23549(9) 0.0230(6) Uani d . 1 . .
    H H18A 0.3142 -0.0986 0.2341 0.028 Uiso calc R 1 . .
    H H18B 0.3925 0.0238 0.2419 0.028 Uiso calc R 1 . .
    C C19 0.30305(16) 0.0303(4) 0.30759(8) 0.0201(5) Uani d . 1 . .
    H H19A 0.3603 0.0237 0.3150 0.024 Uiso calc R 1 . .
    H H19B 0.2829 -0.0977 0.3044 0.024 Uiso calc R 1 . .
    C C20 0.25708(15) 0.1275(4) 0.34246(8) 0.0200(5) Uani d . 1 . .
    H H20A 0.2726 0.0762 0.3699 0.024 Uiso calc R 1 . .
    H H20B 0.2690 0.2616 0.3423 0.024 Uiso calc R 1 . .
    O O7 0.04207(12) 0.5129(3) 0.14168(6) 0.0255(4) Uani d . 1 . .
    H H1O7 0.0768 0.5063 0.1676 0.038 Uiso d R 1 . .
    O O8 -0.08444(13) 0.6214(3) 0.09050(7) 0.0345(5) Uani d . 1 . .
    O O9 -0.05274(14) 0.4429(4) 0.03674(7) 0.0388(6) Uani d . 1 . .
    O O10 0.18091(15) 0.7752(5) -0.03288(7) 0.0483(7) Uani d . 1 . .
    O O11 0.28256(15) 0.8540(4) 0.00640(8) 0.0461(7) Uani d . 1 . .
    O O12 0.28468(13) 0.6902(4) 0.15276(8) 0.0399(6) Uani d . 1 . .
    O O13 0.18305(14) 0.5543(4) 0.18259(7) 0.0398(6) Uani d . 1 . .
    N N1 -0.03549(14) 0.5511(4) 0.06579(8) 0.0251(5) Uani d . 1 . .
    N N2 0.21475(14) 0.7882(4) 0.00136(8) 0.0273(5) Uani d . 1 . .
    N N3 0.21571(15) 0.6291(3) 0.15208(8) 0.0264(5) Uani d . 1 . .
    C C21 0.08740(17) 0.5840(4) 0.11077(8) 0.0219(5) Uani d . 1 . .
    C C22 0.05087(16) 0.6039(4) 0.07059(9) 0.0212(5) Uani d . 1 . .
    C C23 0.09073(16) 0.6653(4) 0.03478(9) 0.0215(5) Uani d . 1 . .
    H H23A 0.0646 0.6701 0.0085 0.026 Uiso calc R 1 . .
    C C24 0.17102(16) 0.7197(4) 0.03915(9) 0.0229(5) Uani d . 1 . .
    C C25 0.21134(16) 0.7102(4) 0.07728(9) 0.0228(6) Uani d . 1 . .
    H H25A 0.2653 0.7486 0.0795 0.027 Uiso calc R 1 . .
    C C26 0.16965(17) 0.6419(4) 0.11252(9) 0.0223(5) Uani d . 1 . .
    O O14 0.20351(12) 0.6284(3) 0.35095(6) 0.0259(4) Uani d . 1 . .
    H H14B 0.1775 0.5883 0.3321 0.039 Uiso d R 1 . .
    O O15 0.32541(13) 0.5815(4) 0.40398(8) 0.0403(6) Uani d . 1 . .
    O O16 0.33764(14) 0.8326(4) 0.44252(8) 0.0440(6) Uani d . 1 . .
    O O17 0.09655(17) 1.0026(4) 0.52185(7) 0.0429(6) Uani d . 1 . .
    O O18 -0.02186(15) 0.9577(3) 0.49381(8) 0.0367(5) Uani d . 1 . .
    O O19 -0.04855(12) 0.6963(3) 0.35674(7) 0.0290(5) Uani d . 1 . .
    O O20 0.05487(13) 0.5990(3) 0.32031(6) 0.0302(5) Uani d . 1 . .
    N N4 0.29744(15) 0.7191(4) 0.42194(8) 0.0304(6) Uani d . 1 . .
    N N5 0.05197(17) 0.9451(4) 0.49329(8) 0.0299(6) Uani d . 1 . .
    N N6 0.02454(15) 0.6709(3) 0.35237(8) 0.0241(5) Uani d . 1 . .
    C C27 0.16382(16) 0.6979(4) 0.38383(8) 0.0195(5) Uani d . 1 . .
    C C28 0.20853(16) 0.7523(4) 0.42021(9) 0.0222(5) Uani d . 1 . .
    C C29 0.17357(18) 0.8335(4) 0.45523(9) 0.0245(6) Uani d . 1 . .
    H H29A 0.2055 0.8720 0.4781 0.029 Uiso calc R 1 . .
    C C30 0.09002(17) 0.8576(4) 0.45611(8) 0.0216(5) Uani d . 1 . .
    C C31 0.04172(17) 0.8047(4) 0.42235(9) 0.0206(5) Uani d . 1 . .
    H H31A -0.0145 0.8201 0.4233 0.025 Uiso calc R 1 . .
    C C32 0.07929(16) 0.7278(4) 0.38689(8) 0.0199(5) Uani d . 1 . .
    O O1W 0.18431(15) 0.4638(4) 0.27295(7) 0.0412(6) Uani d . 1 . .
    H H1W1 0.2163 0.3723 0.2656 0.062 Uiso d R 1 . .
    H H2W1 0.1914 0.5915 0.2655 0.062 Uiso d R 1 . .
    O O2W 0.14735(14) 0.8507(3) 0.24985(8) 0.0364(5) Uani d . 1 . .
    H H1W2 0.1246 0.9207 0.2683 0.055 Uiso d R 1 . .
    H H2W2 0.1497 0.9124 0.2267 0.055 Uiso d R 1 . .
    O O3W 0.04390(14) 0.3916(3) 0.22039(7) 0.0332(5) Uani d . 1 . .
    H H1W3 0.0251 0.2805 0.2233 0.050 Uiso d R 1 . .
    H H2W3 0.0825 0.4299 0.2411 0.050 Uiso d R 1 . .
loop_
    _atom_site_aniso_label
    _atom_site_aniso_U_11
    _atom_site_aniso_U_22
    _atom_site_aniso_U_33
    _atom_site_aniso_U_12
    _atom_site_aniso_U_13
    _atom_site_aniso_U_23
    O1 0.0148(8) 0.0239(9) 0.0195(9) 0.0007(7) 0.0003(7) -0.0020(7)
    O2 0.0156(9) 0.0249(10) 0.0211(9) 0.0016(7) -0.0020(7) -0.0030(7)
    O3 0.0206(10) 0.0275(11) 0.0195(9) -0.0027(8) 0.0004(7) -0.0026(8)
    O4 0.0170(9) 0.0357(11) 0.0189(9) -0.0007(8) -0.0011(7) 0.0010(8)
    O5 0.0174(9) 0.0322(11) 0.0183(9) -0.0007(8) -0.0005(7) 0.0020(8)
    O6 0.0176(9) 0.0231(10) 0.0173(8) 0.0037(7) 0.0004(7) 0.0023(7)
    C1 0.0201(12) 0.0146(12) 0.0190(12) -0.0006(9) 0.0024(10) 0.0041(9)
    C2 0.0212(12) 0.0183(13) 0.0197(12) -0.0032(10) -0.0002(10) 0.0035(10)
    C3 0.0307(14) 0.0204(13) 0.0150(12) -0.0013(11) 0.0008(10) 0.0015(10)
    C4 0.0299(14) 0.0211(14) 0.0190(12) 0.0018(11) 0.0064(10) 0.0028(10)
    C5 0.0196(12) 0.0214(13) 0.0214(12) 0.0009(10) 0.0032(10) 0.0027(10)
    C6 0.0218(12) 0.0187(13) 0.0177(11) 0.0009(10) 0.0007(10) 0.0019(10)
    C7 0.0137(12) 0.0288(15) 0.0231(13) -0.0004(10) -0.0016(10) 0.0009(11)
    C8 0.0142(12) 0.0315(15) 0.0233(13) -0.0036(10) -0.0013(10) 0.0013(11)
    C9 0.0188(13) 0.0347(16) 0.0245(14) -0.0062(11) 0.0012(11) -0.0065(12)
    C10 0.0214(13) 0.0370(16) 0.0206(13) -0.0007(11) -0.0046(11) -0.0049(12)
    C11 0.0239(13) 0.0201(13) 0.0183(12) 0.0025(10) 0.0023(10) -0.0008(10)
    C12 0.0278(14) 0.0245(14) 0.0220(13) 0.0057(11) -0.0033(11) -0.0010(11)
    C13 0.0384(17) 0.0267(15) 0.0183(13) 0.0075(12) 0.0002(11) -0.0005(11)
    C14 0.0355(16) 0.0268(15) 0.0208(13) 0.0038(12) 0.0078(12) 0.0041(11)
    C15 0.0240(14) 0.0261(14) 0.0229(13) 0.0007(11) 0.0044(11) 0.0042(11)
    C16 0.0257(14) 0.0215(13) 0.0180(12) 0.0028(11) 0.0010(10) 0.0015(10)
    C17 0.0156(12) 0.0315(15) 0.0230(13) -0.0007(11) 0.0031(10) 0.0014(11)
    C18 0.0186(13) 0.0280(14) 0.0223(13) 0.0046(11) 0.0013(10) -0.0012(11)
    C19 0.0160(11) 0.0225(13) 0.0218(12) 0.0021(10) -0.0007(10) 0.0056(10)
    C20 0.0162(12) 0.0243(14) 0.0195(12) -0.0027(10) -0.0010(10) 0.0030(10)
    O7 0.0242(10) 0.0329(11) 0.0195(9) 0.0007(8) 0.0015(7) 0.0023(8)
    O8 0.0232(11) 0.0472(14) 0.0329(11) -0.0034(9) 0.0035(9) -0.0018(10)
    O9 0.0335(12) 0.0450(14) 0.0378(12) -0.0024(10) -0.0104(10) -0.0134(11)
    O10 0.0374(13) 0.083(2) 0.0246(11) -0.0052(13) 0.0017(10) 0.0164(12)
    O11 0.0358(13) 0.0645(18) 0.0381(13) -0.0178(12) 0.0138(10) -0.0073(12)
    O12 0.0249(11) 0.0551(15) 0.0399(13) -0.0047(10) -0.0115(10) 0.0029(11)
    O13 0.0362(13) 0.0625(17) 0.0207(10) -0.0072(11) -0.0047(9) 0.0043(10)
    N1 0.0214(11) 0.0278(13) 0.0261(12) -0.0022(9) -0.0042(10) 0.0019(10)
    N2 0.0242(12) 0.0275(13) 0.0302(13) 0.0034(10) 0.0071(10) 0.0011(10)
    N3 0.0261(12) 0.0295(13) 0.0236(12) 0.0017(10) -0.0040(10) -0.0014(10)
    C21 0.0237(14) 0.0226(13) 0.0195(12) 0.0026(10) 0.0016(10) -0.0018(10)
    C22 0.0193(12) 0.0205(13) 0.0239(13) 0.0010(10) -0.0008(10) -0.0009(11)
    C23 0.0248(13) 0.0216(13) 0.0182(12) 0.0050(11) -0.0023(10) -0.0003(10)
    C24 0.0229(13) 0.0217(14) 0.0240(13) 0.0029(11) 0.0041(11) -0.0001(11)
    C25 0.0188(12) 0.0240(14) 0.0256(13) 0.0037(10) -0.0004(10) -0.0036(11)
    C26 0.0213(13) 0.0247(14) 0.0209(12) 0.0037(11) -0.0030(10) -0.0031(10)
    O14 0.0263(10) 0.0257(10) 0.0257(10) 0.0009(8) 0.0046(8) 0.0024(8)
    O15 0.0242(11) 0.0390(14) 0.0577(16) 0.0068(10) 0.0023(11) 0.0085(12)
    O16 0.0276(12) 0.0609(17) 0.0435(14) -0.0110(11) -0.0089(10) -0.0007(12)
    O17 0.0616(17) 0.0411(14) 0.0258(11) 0.0082(12) -0.0068(11) -0.0077(10)
    O18 0.0403(13) 0.0372(13) 0.0326(11) 0.0081(10) 0.0125(10) 0.0039(10)
    O19 0.0199(10) 0.0311(11) 0.0360(11) -0.0020(8) -0.0055(9) 0.0018(9)
    O20 0.0365(12) 0.0303(11) 0.0238(10) 0.0038(9) -0.0043(9) -0.0057(9)
    N4 0.0196(12) 0.0391(16) 0.0323(13) -0.0040(11) -0.0009(10) 0.0122(12)
    N5 0.0426(16) 0.0243(13) 0.0228(12) 0.0038(11) 0.0046(11) 0.0027(10)
    N6 0.0280(12) 0.0209(12) 0.0233(11) -0.0010(9) -0.0019(10) 0.0004(9)
    C27 0.0222(13) 0.0157(12) 0.0206(12) -0.0003(10) 0.0023(10) 0.0034(9)
    C28 0.0196(12) 0.0232(14) 0.0239(13) -0.0001(10) -0.0014(10) 0.0075(11)
    C29 0.0287(14) 0.0239(14) 0.0210(13) -0.0031(11) -0.0045(11) 0.0050(11)
    C30 0.0272(14) 0.0183(13) 0.0195(12) 0.0023(10) 0.0012(10) 0.0028(10)
    C31 0.0222(13) 0.0139(12) 0.0259(13) 0.0000(10) 0.0001(10) 0.0052(10)
    C32 0.0200(12) 0.0182(13) 0.0214(12) -0.0008(10) -0.0040(10) 0.0035(10)
    O1W 0.0504(15) 0.0448(14) 0.0284(11) 0.0117(11) 0.0058(10) 0.0067(10)
    O2W 0.0409(13) 0.0325(12) 0.0357(12) -0.0035(10) 0.0007(10) 0.0013(9)
    O3W 0.0317(12) 0.0357(12) 0.0321(11) -0.0066(9) -0.0024(9) 0.0036(10)
_geom_special_details
;
 All esds (except the esd in the dihedral angle between two l.s. planes)
 are estimated using the full covariance matrix.  The cell esds are taken
 into account individually in the estimation of esds in distances, angles
 and torsion angles; correlations between esds in cell parameters are only
 used when they are defined by crystal symmetry.  An approximate (isotropic)
 treatment of cell esds is used for estimating esds involving l.s. planes.
;
loop_
    _geom_bond_atom_site_label_1
    _geom_bond_atom_site_label_2
    _geom_bond_site_symmetry_2
    _geom_bond_distance
    _geom_bond_publ_flag
    O1 C1 . 1.370(3) ?
    O1 C20 . 1.429(3) ?
    O2 C6 . 1.371(3) ?
    O2 C7 . 1.431(3) ?
    O3 C8 . 1.418(3) ?
    O3 C9 . 1.434(3) ?
    O4 C11 . 1.367(3) ?
    O4 C10 . 1.434(3) ?
    O5 C16 . 1.373(3) ?
    O5 C17 . 1.435(3) ?
    O6 C18 . 1.423(3) ?
    O6 C19 . 1.424(3) ?
    C1 C2 . 1.380(4) ?
    C1 C6 . 1.412(4) ?
    C2 C3 . 1.400(4) ?
    C2 H2A . 0.93 ?
    C3 C4 . 1.381(4) ?
    C3 H3A . 0.93 ?
    C4 C5 . 1.398(4) ?
    C4 H4A . 0.93 ?
    C5 C6 . 1.379(4) ?
    C5 H5A . 0.93 ?
    C7 C8 . 1.499(4) ?
    C7 H7A . 0.97 ?
    C7 H7B . 0.97 ?
    C8 H8A . 0.97 ?
    C8 H8B . 0.97 ?
    C9 C10 . 1.499(4) ?
    C9 H9A . 0.97 ?
    C9 H9B . 0.97 ?
    C10 H10A . 0.97 ?
    C10 H10B . 0.97 ?
    C11 C12 . 1.392(4) ?
    C11 C16 . 1.400(4) ?
    C12 C13 . 1.401(4) ?
    C12 H12A . 0.93 ?
    C13 C14 . 1.368(4) ?
    C13 H13A . 0.93 ?
    C14 C15 . 1.388(4) ?
    C14 H14A . 0.93 ?
    C15 C16 . 1.388(4) ?
    C15 H15A . 0.93 ?
    C17 C18 . 1.498(4) ?
    C17 H17A . 0.97 ?
    C17 H17B . 0.97 ?
    C18 H18A . 0.97 ?
    C18 H18B . 0.97 ?
    C19 C20 . 1.498(4) ?
    C19 H19A . 0.97 ?
    C19 H19B . 0.97 ?
    C20 H20A . 0.97 ?
    C20 H20B . 0.97 ?
    O7 C21 . 1.323(3) ?
    O7 H1O7 . 0.99 ?
    O8 N1 . 1.223(3) ?
    O9 N1 . 1.225(3) ?
    O10 N2 . 1.214(3) ?
    O11 N2 . 1.217(3) ?
    O12 N3 . 1.213(3) ?
    O13 N3 . 1.219(3) ?
    N1 C22 . 1.474(4) ?
    N2 C24 . 1.470(4) ?
    N3 C26 . 1.457(4) ?
    C21 C22 . 1.405(4) ?
    C21 C26 . 1.413(4) ?
    C22 C23 . 1.372(4) ?
    C23 C24 . 1.380(4) ?
    C23 H23A . 0.93 ?
    C24 C25 . 1.370(4) ?
    C25 C26 . 1.389(4) ?
    C25 H25A . 0.93 ?
    O14 C27 . 1.317(3) ?
    O14 H14B . 0.78 ?
    O15 N4 . 1.216(4) ?
    O16 N4 . 1.225(4) ?
    O17 N5 . 1.228(4) ?
    O18 N5 . 1.216(3) ?
    O19 N6 . 1.221(3) ?
    O20 N6 . 1.234(3) ?
    N4 C28 . 1.480(4) ?
    N5 C30 . 1.462(4) ?
    N6 C32 . 1.465(4) ?
    C27 C32 . 1.407(4) ?
    C27 C28 . 1.412(4) ?
    C28 C29 . 1.368(4) ?
    C29 C30 . 1.383(4) ?
    C29 H29A . 0.93 ?
    C30 C31 . 1.376(4) ?
    C31 C32 . 1.385(4) ?
    C31 H31A . 0.93 ?
    O1W H1W1 . 0.86 ?
    O1W H2W1 . 0.94 ?
    O2W H1W2 . 0.85 ?
    O2W H2W2 . 0.85 ?
    O3W H1W3 . 0.85 ?
    O3W H2W3 . 0.95 ?
loop_
    _geom_angle_atom_site_label_1
    _geom_angle_atom_site_label_2
    _geom_angle_atom_site_label_3
    _geom_angle_site_symmetry_1
    _geom_angle_site_symmetry_3
    _geom_angle
    _geom_angle_publ_flag
    C1 O1 C20 . . 117.1(2) ?
    C6 O2 C7 . . 116.1(2) ?
    C8 O3 C9 . . 110.0(2) ?
    C11 O4 C10 . . 117.6(2) ?
    C16 O5 C17 . . 116.5(2) ?
    C18 O6 C19 . . 109.43(19) ?
    O1 C1 C2 . . 125.3(2) ?
    O1 C1 C6 . . 114.6(2) ?
    C2 C1 C6 . . 120.1(2) ?
    C1 C2 C3 . . 120.0(2) ?
    C1 C2 H2A . . 120.0 ?
    C3 C2 H2A . . 120.0 ?
    C4 C3 C2 . . 120.0(3) ?
    C4 C3 H3A . . 120.0 ?
    C2 C3 H3A . . 120.0 ?
    C3 C4 C5 . . 120.1(3) ?
    C3 C4 H4A . . 120.0 ?
    C5 C4 H4A . . 120.0 ?
    C6 C5 C4 . . 120.3(3) ?
    C6 C5 H5A . . 119.8 ?
    C4 C5 H5A . . 119.8 ?
    O2 C6 C5 . . 125.4(2) ?
    O2 C6 C1 . . 115.1(2) ?
    C5 C6 C1 . . 119.5(2) ?
    O2 C7 C8 . . 108.3(2) ?
    O2 C7 H7A . . 110.0 ?
    C8 C7 H7A . . 110.0 ?
    O2 C7 H7B . . 110.0 ?
    C8 C7 H7B . . 110.0 ?
    H7A C7 H7B . . 108.4 ?
    O3 C8 C7 . . 110.6(2) ?
    O3 C8 H8A . . 109.5 ?
    C7 C8 H8A . . 109.5 ?
    O3 C8 H8B . . 109.5 ?
    C7 C8 H8B . . 109.5 ?
    H8A C8 H8B . . 108.1 ?
    O3 C9 C10 . . 109.6(2) ?
    O3 C9 H9A . . 109.7 ?
    C10 C9 H9A . . 109.7 ?
    O3 C9 H9B . . 109.7 ?
    C10 C9 H9B . . 109.7 ?
    H9A C9 H9B . . 108.2 ?
    O4 C10 C9 . . 107.1(2) ?
    O4 C10 H10A . . 110.3 ?
    C9 C10 H10A . . 110.3 ?
    O4 C10 H10B . . 110.3 ?
    C9 C10 H10B . . 110.3 ?
    H10A C10 H10B . . 108.6 ?
    O4 C11 C12 . . 125.0(3) ?
    O4 C11 C16 . . 115.1(2) ?
    C12 C11 C16 . . 119.9(2) ?
    C11 C12 C13 . . 119.3(3) ?
    C11 C12 H12A . . 120.3 ?
    C13 C12 H12A . . 120.3 ?
    C14 C13 C12 . . 120.3(3) ?
    C14 C13 H13A . . 119.8 ?
    C12 C13 H13A . . 119.8 ?
    C13 C14 C15 . . 120.8(3) ?
    C13 C14 H14A . . 119.6 ?
    C15 C14 H14A . . 119.6 ?
    C16 C15 C14 . . 119.8(3) ?
    C16 C15 H15A . . 120.1 ?
    C14 C15 H15A . . 120.1 ?
    O5 C16 C15 . . 125.1(3) ?
    O5 C16 C11 . . 115.0(2) ?
    C15 C16 C11 . . 119.8(2) ?
    O5 C17 C18 . . 107.5(2) ?
    O5 C17 H17A . . 110.2 ?
    C18 C17 H17A . . 110.2 ?
    O5 C17 H17B . . 110.2 ?
    C18 C17 H17B . . 110.2 ?
    H17A C17 H17B . . 108.5 ?
    O6 C18 C17 . . 111.0(2) ?
    O6 C18 H18A . . 109.4 ?
    C17 C18 H18A . . 109.4 ?
    O6 C18 H18B . . 109.4 ?
    C17 C18 H18B . . 109.4 ?
    H18A C18 H18B . . 108.0 ?
    O6 C19 C20 . . 110.5(2) ?
    O6 C19 H19A . . 109.5 ?
    C20 C19 H19A . . 109.5 ?
    O6 C19 H19B . . 109.5 ?
    C20 C19 H19B . . 109.5 ?
    H19A C19 H19B . . 108.1 ?
    O1 C20 C19 . . 107.4(2) ?
    O1 C20 H20A . . 110.2 ?
    C19 C20 H20A . . 110.2 ?
    O1 C20 H20B . . 110.2 ?
    C19 C20 H20B . . 110.2 ?
    H20A C20 H20B . . 108.5 ?
    C21 O7 H1O7 . . 107.2 ?
    O8 N1 O9 . . 125.1(2) ?
    O8 N1 C22 . . 117.6(2) ?
    O9 N1 C22 . . 117.2(2) ?
    O10 N2 O11 . . 124.3(3) ?
    O10 N2 C24 . . 117.8(2) ?
    O11 N2 C24 . . 117.9(2) ?
    O12 N3 O13 . . 123.5(2) ?
    O12 N3 C26 . . 118.5(2) ?
    O13 N3 C26 . . 118.0(2) ?
    O7 C21 C22 . . 117.2(2) ?
    O7 C21 C26 . . 128.3(2) ?
    C22 C21 C26 . . 114.5(2) ?
    C23 C22 C21 . . 124.4(2) ?
    C23 C22 N1 . . 117.1(2) ?
    C21 C22 N1 . . 118.5(2) ?
    C22 C23 C24 . . 117.6(3) ?
    C22 C23 H23A . . 121.2 ?
    C24 C23 H23A . . 121.2 ?
    C25 C24 C23 . . 122.3(3) ?
    C25 C24 N2 . . 119.1(2) ?
    C23 C24 N2 . . 118.6(2) ?
    C24 C25 C26 . . 118.4(3) ?
    C24 C25 H25A . . 120.8 ?
    C26 C25 H25A . . 120.8 ?
    C25 C26 C21 . . 122.8(2) ?
    C25 C26 N3 . . 116.5(2) ?
    C21 C26 N3 . . 120.8(2) ?
    C27 O14 H14B . . 117.3 ?
    O15 N4 O16 . . 124.6(3) ?
    O15 N4 C28 . . 118.9(3) ?
    O16 N4 C28 . . 116.5(3) ?
    O18 N5 O17 . . 124.1(3) ?
    O18 N5 C30 . . 117.9(3) ?
    O17 N5 C30 . . 118.0(3) ?
    O19 N6 O20 . . 123.3(2) ?
    O19 N6 C32 . . 118.6(2) ?
    O20 N6 C32 . . 118.0(2) ?
    O14 C27 C32 . . 126.7(2) ?
    O14 C27 C28 . . 118.7(2) ?
    C32 C27 C28 . . 114.6(2) ?
    C29 C28 C27 . . 123.2(3) ?
    C29 C28 N4 . . 116.8(2) ?
    C27 C28 N4 . . 120.0(2) ?
    C28 C29 C30 . . 119.0(3) ?
    C28 C29 H29A . . 120.5 ?
    C30 C29 H29A . . 120.5 ?
    C31 C30 C29 . . 121.5(3) ?
    C31 C30 N5 . . 119.0(3) ?
    C29 C30 N5 . . 119.5(2) ?
    C30 C31 C32 . . 118.0(3) ?
    C30 C31 H31A . . 121.0 ?
    C32 C31 H31A . . 121.0 ?
    C31 C32 C27 . . 123.6(2) ?
    C31 C32 N6 . . 115.5(2) ?
    C27 C32 N6 . . 120.9(2) ?
    H1W1 O1W H2W1 . . 125.3 ?
    H1W2 O2W H2W2 . . 107.7 ?
    H1W3 O3W H2W3 . . 115.7 ?
loop_
    _geom_torsion_atom_site_label_1
    _geom_torsion_atom_site_label_2
    _geom_torsion_atom_site_label_3
    _geom_torsion_atom_site_label_4
    _geom_torsion_site_symmetry_1
    _geom_torsion_site_symmetry_2
    _geom_torsion_site_symmetry_3
    _geom_torsion_site_symmetry_4
    _geom_torsion
    _geom_torsion_publ_flag
    C20 O1 C1 C2 . . . . -9.1(4) ?
    C20 O1 C1 C6 . . . . 173.1(2) ?
    O1 C1 C2 C3 . . . . -178.6(2) ?
    C6 C1 C2 C3 . . . . -1.0(4) ?
    C1 C2 C3 C4 . . . . 0.1(4) ?
    C2 C3 C4 C5 . . . . 0.7(4) ?
    C3 C4 C5 C6 . . . . -0.6(4) ?
    C7 O2 C6 C5 . . . . 7.2(4) ?
    C7 O2 C6 C1 . . . . -175.0(2) ?
    C4 C5 C6 O2 . . . . 177.4(3) ?
    C4 C5 C6 C1 . . . . -0.3(4) ?
    O1 C1 C6 O2 . . . . 1.1(3) ?
    C2 C1 C6 O2 . . . . -176.8(2) ?
    O1 C1 C6 C5 . . . . 179.0(2) ?
    C2 C1 C6 C5 . . . . 1.1(4) ?
    C6 O2 C7 C8 . . . . -173.3(2) ?
    C9 O3 C8 C7 . . . . 174.3(2) ?
    O2 C7 C8 O3 . . . . -73.2(3) ?
    C8 O3 C9 C10 . . . . 179.1(2) ?
    C11 O4 C10 C9 . . . . 175.4(2) ?
    O3 C9 C10 O4 . . . . 71.5(3) ?
    C10 O4 C11 C12 . . . . -8.7(4) ?
    C10 O4 C11 C16 . . . . 173.5(2) ?
    O4 C11 C12 C13 . . . . -176.6(3) ?
    C16 C11 C12 C13 . . . . 1.1(4) ?
    C11 C12 C13 C14 . . . . -0.5(4) ?
    C12 C13 C14 C15 . . . . -0.3(5) ?
    C13 C14 C15 C16 . . . . 0.5(5) ?
    C17 O5 C16 C15 . . . . -2.1(4) ?
    C17 O5 C16 C11 . . . . 175.8(2) ?
    C14 C15 C16 O5 . . . . 177.9(3) ?
    C14 C15 C16 C11 . . . . 0.1(4) ?
    O4 C11 C16 O5 . . . . -1.0(3) ?
    C12 C11 C16 O5 . . . . -178.9(2) ?
    O4 C11 C16 C15 . . . . 177.0(2) ?
    C12 C11 C16 C15 . . . . -0.9(4) ?
    C16 O5 C17 C18 . . . . -166.7(2) ?
    C19 O6 C18 C17 . . . . 176.9(2) ?
    O5 C17 C18 O6 . . . . -69.8(3) ?
    C18 O6 C19 C20 . . . . -177.3(2) ?
    C1 O1 C20 C19 . . . . 179.0(2) ?
    O6 C19 C20 O1 . . . . 72.0(3) ?
    O7 C21 C22 C23 . . . . -176.3(3) ?
    C26 C21 C22 C23 . . . . 3.0(4) ?
    O7 C21 C22 N1 . . . . 2.0(4) ?
    C26 C21 C22 N1 . . . . -178.7(2) ?
    O8 N1 C22 C23 . . . . -128.7(3) ?
    O9 N1 C22 C23 . . . . 49.9(4) ?
    O8 N1 C22 C21 . . . . 52.9(4) ?
    O9 N1 C22 C21 . . . . -128.6(3) ?
    C21 C22 C23 C24 . . . . -3.3(4) ?
    N1 C22 C23 C24 . . . . 178.4(2) ?
    C22 C23 C24 C25 . . . . 1.4(4) ?
    C22 C23 C24 N2 . . . . -179.3(2) ?
    O10 N2 C24 C25 . . . . 171.8(3) ?
    O11 N2 C24 C25 . . . . -8.1(4) ?
    O10 N2 C24 C23 . . . . -7.6(4) ?
    O11 N2 C24 C23 . . . . 172.5(3) ?
    C23 C24 C25 C26 . . . . 0.5(4) ?
    N2 C24 C25 C26 . . . . -178.8(2) ?
    C24 C25 C26 C21 . . . . -0.7(4) ?
    C24 C25 C26 N3 . . . . 178.2(3) ?
    O7 C21 C26 C25 . . . . 178.3(3) ?
    C22 C21 C26 C25 . . . . -0.9(4) ?
    O7 C21 C26 N3 . . . . -0.6(4) ?
    C22 C21 C26 N3 . . . . -179.8(2) ?
    O12 N3 C26 C25 . . . . 5.1(4) ?
    O13 N3 C26 C25 . . . . -173.7(3) ?
    O12 N3 C26 C21 . . . . -175.9(3) ?
    O13 N3 C26 C21 . . . . 5.3(4) ?
    O14 C27 C28 C29 . . . . 177.0(3) ?
    C32 C27 C28 C29 . . . . -2.1(4) ?
    O14 C27 C28 N4 . . . . -4.0(4) ?
    C32 C27 C28 N4 . . . . 176.8(2) ?
    O15 N4 C28 C29 . . . . 146.4(3) ?
    O16 N4 C28 C29 . . . . -32.1(4) ?
    O15 N4 C28 C27 . . . . -32.6(4) ?
    O16 N4 C28 C27 . . . . 148.9(3) ?
    C27 C28 C29 C30 . . . . 2.6(4) ?
    N4 C28 C29 C30 . . . . -176.4(2) ?
    C28 C29 C30 C31 . . . . -1.1(4) ?
    C28 C29 C30 N5 . . . . -179.7(2) ?
    O18 N5 C30 C31 . . . . 4.1(4) ?
    O17 N5 C30 C31 . . . . -175.3(3) ?
    O18 N5 C30 C29 . . . . -177.2(3) ?
    O17 N5 C30 C29 . . . . 3.4(4) ?
    C29 C30 C31 C32 . . . . -0.7(4) ?
    N5 C30 C31 C32 . . . . 177.9(2) ?
    C30 C31 C32 C27 . . . . 1.2(4) ?
    C30 C31 C32 N6 . . . . 178.9(2) ?
    O14 C27 C32 C31 . . . . -178.9(3) ?
    C28 C27 C32 C31 . . . . 0.2(4) ?
    O14 C27 C32 N6 . . . . 3.6(4) ?
    C28 C27 C32 N6 . . . . -177.4(2) ?
    O19 N6 C32 C31 . . . . 0.9(4) ?
    O20 N6 C32 C31 . . . . -178.9(2) ?
    O19 N6 C32 C27 . . . . 178.6(2) ?
    O20 N6 C32 C27 . . . . -1.2(4) ?
loop_
    _geom_hbond_atom_site_label_D
    _geom_hbond_atom_site_label_H
    _geom_hbond_atom_site_label_A
    _geom_hbond_site_symmetry_A
    _geom_hbond_distance_DH
    _geom_hbond_distance_HA
    _geom_hbond_distance_DA
    _geom_hbond_angle_DHA
    _geom_hbond_publ_flag
    O7 H1O7 O3W 1_555 1.00 1.92 2.618(3) 124 y
    O7 H1O7 O13 1_555 1.00 1.84 2.664(3) 138 y
    O7 H1O7 N3 1_555 1.00 2.49 2.985(3) 110 y
    O1W H1W1 O6 1_555 0.87 2.14 2.978(3) 162 y
    O1W H2W1 O2W 1_555 0.94 2.03 2.900(4) 152 y
    O2W H1W2 O1 1_565 0.85 2.56 3.215(3) 135 y
    O2W H1W2 O2 1_565 0.85 2.45 3.265(3) 162 y
    O2W H2W2 O4 1_565 0.85 2.42 3.198(3) 152 y
    O2W H2W2 O5 1_565 0.85 2.43 3.155(3) 144 y
    O3W H1W3 O3 1_555 0.85 2.02 2.861(3) 173 y
    O3W H2W3 O1W 1_555 0.95 1.96 2.881(3) 163 y
    O14 H14B O1W 1_555 0.78 2.06 2.732(3) 144 y
    O14 H14B O20 1_555 0.78 2.05 2.632(3) 131 y
    C3 H3A O11 4_545 0.93 2.60 3.323(4) 136 y
    C7 H7A O6 3_455 0.97 2.58 3.393(3) 142 y
    C7 H7B O19 1_545 0.97 2.59 3.135(4) 116 y
    C9 H9A O12 3_455 0.97 2.39 3.341(4) 165 y
    C19 H19A O19 3_555 0.97 2.53 3.301(3) 137 y
