# Supplementary material for: Dibenzo-18-crown-6–picric acid–water (1/2/3)
Source: Acta Crystallogr Sect E Struct Rep Online. 2008 Jun 21;64(Pt 7):o1318–9. doi: 10.1107/S1600536808018485 (PMC2961663; doi:10.1107/S1600536808018485)
Supplement: Supplementary file 2 [file e-64-o1318-Isup2.hkl]

# 
# h,k,l, Fc-squared, Fo-squared, sigma(Fo-squared) and status flag 
# 
data_I
_shelx_title ' ek50am in Pna2(1)  (100K)' 
_shelx_refln_list_code          4 
_shelx_F_calc_maximum      285.43 
_exptl_crystal_F_000      1816.00 
_reflns_d_resolution_high  0.7095 
 
loop_ 
 _symmetry_equiv_pos_as_xyz 
 'x, y, z' 
 '-x, -y, z+1/2' 
 'x+1/2, -y+1/2, z' 
 '-x+1/2, y+1/2, z+1/2' 
 
_cell_length_a    16.4192 
_cell_length_b     7.0845 
_cell_length_c    31.4135 
_cell_angle_alpha  90.000 
_cell_angle_beta   90.000 
_cell_angle_gamma  90.000 
 
_shelx_F_squared_multiplier     1.000 
 
loop_ 
 _refln_index_h 
 _refln_index_k 
 _refln_index_l 
 _refln_F_squared_calc 
 _refln_F_squared_meas 
 _refln_F_squared_sigma 
 _refln_observed_status 
   2   0   0       14.42       -3.40      4.46 o 
   4   0   0    25105.45    24261.57    255.32 o 
   6   0   0     5296.97     4691.93     59.97 o 
   8   0   0    42528.91    42037.80    716.26 o 
  10   0   0       51.66       33.91      7.49 o 
  12   0   0      303.36      321.52     16.47 o 
  14   0   0     1204.68     1269.80     55.89 o 
  16   0   0     2921.00     2319.63    130.44 o 
  18   0   0       55.68       67.77     36.27 o 
  20   0   0      154.70      176.35     52.14 o 
  22   0   0        9.69       49.71     46.15 o 
   1   1   0     1453.56     1358.42     60.95 o 
   2   1   0     2895.46     2317.21     33.28 o 
   3   1   0     9337.55     9164.25    112.58 o 
   4   1   0     4451.27     4108.82     44.69 o 
   5   1   0     5625.51     5476.53     52.42 o 
   6   1   0     6396.77     7322.04     64.08 o 
   7   1   0    12458.90    12211.62    103.01 o 
   8   1   0      260.64      266.45      8.29 o 
   9   1   0     4077.84     4036.29     40.61 o 
  10   1   0     1400.59     1695.54     24.08 o 
  11   1   0      137.72      177.89     15.83 o 
  12   1   0      152.29      162.68     12.57 o 
  13   1   0      547.97      574.05     22.87 o 
  14   1   0       21.10       16.47      9.36 o 
  15   1   0      201.64      204.30     19.83 o 
  16   1   0       51.07       46.05     25.26 o 
  17   1   0        5.06        9.52     18.78 o 
  18   1   0       28.17        8.27     21.81 o 
  19   1   0      341.20      327.34     45.84 o 
  20   1   0       70.40      104.96     31.23 o 
  21   1   0      183.79      191.72     98.01 o 
  22   1   0        8.82       -6.81     23.41 o 
  23   1   0      220.77      251.43     47.75 o 
   0   2   0      354.91      692.35     33.28 o 
   1   2   0    48419.30    50537.75    482.63 o 
   2   2   0    41436.22    41132.46    427.22 o 
   3   2   0     4830.98     4465.93     56.91 o 
   4   2   0       67.71       39.59      5.03 o 
   5   2   0      623.30      649.65     21.23 o 
   6   2   0      118.34      117.65     10.24 o 
   7   2   0     1435.51     1541.18     29.42 o 
   8   2   0      683.97      647.16     38.17 o 
   9   2   0        9.26       13.21      6.80 o 
  10   2   0      214.87      241.25     15.81 o 
  11   2   0     1277.44     1293.19     31.39 o 
  12   2   0       27.05       24.54      8.62 o 
  13   2   0      350.49      387.96     20.29 o 
  14   2   0     1839.54     1812.55     40.93 o 
  15   2   0       55.30       46.24     13.69 o 
  16   2   0      312.46      186.32     78.82 o 
  17   2   0       12.02       -1.59     17.58 o 
  18   2   0      119.15       84.00     27.79 o 
  19   2   0      337.29      434.83     51.42 o 
  20   2   0       33.16       54.77     25.80 o 
  21   2   0       41.39       82.27     32.36 o 
  22   2   0       57.11       88.79     34.03 o 
   1   3   0     5709.13     6129.79     68.09 o 
   2   3   0      339.47      322.92     11.10 o 
   3   3   0     4776.48     4311.44     58.52 o 
   4   3   0      174.30      202.23     11.05 o 
   5   3   0       35.02       55.43      8.06 o 
   6   3   0       82.25       89.87      9.29 o 
   7   3   0     1524.61     1616.44     30.62 o 
   8   3   0      174.62      216.50     11.61 o 
   9   3   0      344.67      345.86     16.91 o 
  10   3   0      485.09      457.93     24.93 o 
  11   3   0     1012.63     1038.72     38.70 o 
  12   3   0     1415.40     1418.92     42.24 o 
  13   3   0     1642.91     1537.63     58.10 o 
  14   3   0     3082.37     3011.47     61.54 o 
  15   3   0        7.89        9.40     10.78 o 
  16   3   0        0.06       12.80     13.02 o 
  17   3   0       34.50       57.27     18.99 o 
  18   3   0      395.47      379.67     68.34 o 
  19   3   0       42.32       41.04     20.02 o 
  20   3   0        3.91        5.46     18.72 o 
  21   3   0        0.96       29.92     20.43 o 
  22   3   0      562.19      429.24     95.30 o 
   0   4   0     2728.26     2636.25     70.19 o 
   1   4   0     1079.30     1160.61     18.36 o 
   2   4   0     1441.38     1462.23     22.85 o 
   3   4   0     1600.02     1723.99     28.26 o 
   4   4   0      232.20      254.98     11.53 o 
   5   4   0        8.17        8.27      9.68 o 
   6   4   0      504.15      505.69     16.31 o 
   7   4   0     1133.02     1117.31     27.47 o 
   8   4   0      114.49      112.94     14.17 o 
   9   4   0        0.65       13.48     10.83 o 
  10   4   0      298.25      275.03     25.67 o 
  11   4   0      553.01      486.45     62.48 o 
  12   4   0        2.20        3.76     12.04 o 
  13   4   0      218.03      211.01     27.41 o 
  14   4   0       21.01       34.67     14.88 o 
  15   4   0       16.43       13.15     13.45 o 
  16   4   0       19.45       28.93     16.99 o 
  17   4   0       77.45       43.87     16.95 o 
  18   4   0      116.94       86.28     28.88 o 
  19   4   0       17.19       11.90     25.79 o 
  20   4   0       34.66       20.23     24.43 o 
  21   4   0        2.90      -22.19     22.19 o 
   1   5   0      128.55      148.06     17.35 o 
   2   5   0        9.56       16.61      5.00 o 
   3   5   0      135.18      144.12      9.46 o 
   4   5   0      693.28      653.63     23.15 o 
   5   5   0        1.21        9.09      6.62 o 
   6   5   0      258.31      286.97     16.17 o 
   7   5   0     1512.12     1576.74     41.86 o 
   8   5   0      187.45      220.78     23.37 o 
   9   5   0      478.33      478.35     32.16 o 
  10   5   0        1.40       11.44     11.57 o 
  11   5   0        9.10       -4.12     12.54 o 
  12   5   0      327.62      283.59     45.71 o 
  13   5   0      265.56      283.62     33.20 o 
  14   5   0      379.91      330.14     36.76 o 
  15   5   0       46.15       44.49     20.15 o 
  16   5   0      184.21      190.01     31.65 o 
  17   5   0      127.83      155.82     30.22 o 
  18   5   0       28.21       28.67     21.46 o 
  19   5   0       88.63       79.62     44.86 o 
  20   5   0      128.68       65.48     32.67 o 
   0   6   0       10.02       32.50     15.51 o 
   1   6   0       68.20       37.46     12.43 o 
   2   6   0      170.23      242.50     24.06 o 
   3   6   0       75.17       71.25     11.27 o 
   4   6   0      193.53      250.24     17.67 o 
   5   6   0      758.31      748.60     43.07 o 
   6   6   0       45.23       88.11     22.70 o 
   7   6   0      309.23      280.26     64.21 o 
   8   6   0      181.64      227.97     34.14 o 
   9   6   0      289.34      342.04     41.64 o 
  10   6   0      848.22      751.45     57.63 o 
  11   6   0      184.40      212.77     37.38 o 
  12   6   0        9.69       40.87     22.94 o 
  13   6   0      321.78      343.64     38.18 o 
  14   6   0        7.06       39.31     21.42 o 
  15   6   0      452.08      442.64     45.27 o 
  16   6   0      296.52      322.06     47.98 o 
  17   6   0       21.56       40.95     23.72 o 
  18   6   0       41.47       36.64     25.49 o 
   1   7   0        1.14        2.14     14.47 o 
   2   7   0       29.73       17.38     13.45 o 
   3   7   0       59.84       43.37     23.42 o 
   4   7   0       32.94       59.53     21.15 o 
   5   7   0     1375.21     1360.74     66.23 o 
   6   7   0       54.57       42.46     21.35 o 
   7   7   0      204.96      150.82     29.81 o 
   8   7   0      735.10      771.67     77.28 o 
   9   7   0       95.03      154.04     32.80 o 
  10   7   0        0.31       22.23     21.67 o 
  11   7   0       42.87       13.06     21.40 o 
  12   7   0       14.19       31.50     20.96 o 
  13   7   0      113.59       52.87     29.60 o 
  14   7   0       52.36       78.61     27.82 o 
  15   7   0       21.84       47.55     23.94 o 
  16   7   0       82.24       68.16     27.62 o 
   0   8   0        7.93       38.46     32.06 o 
   1   8   0      388.30      403.27     51.45 o 
   2   8   0     1176.44     1287.14     70.95 o 
   3   8   0        8.86       31.41     20.20 o 
   4   8   0        4.88        4.45     26.40 o 
   5   8   0       54.80       86.07     38.30 o 
   6   8   0      144.40      143.96     46.96 o 
   7   8   0       32.28       32.39     34.41 o 
   8   8   0      119.69      217.72     58.62 o 
   9   8   0       13.53       33.58     29.51 o 
  10   8   0      203.52      152.51     52.35 o 
  11   8   0      701.88      724.13     56.11 o 
  12   8   0        5.50       26.36     23.90 o 
  13   8   0       17.01       42.49     26.45 o 
   1   9   0       85.17       70.48     29.21 o 
   2   9   0      108.30      100.91     38.14 o 
   3   9   0        0.00       24.37     31.25 o 
   4   9   0      242.67      189.71     54.17 o 
   5   9   0        2.59      -26.23     29.31 o 
   6   9   0       98.95      235.86     62.67 o 
   7   9   0      182.12      195.94     56.68 o 
   8   9   0       15.59       53.99     45.95 o 
   9   9   0      127.55       78.17     58.09 o 
   2   0   1    24006.81    22062.02    531.64 o 
   4   0   1    19241.83    18760.64    148.80 o 
   6   0   1      310.74      379.36      9.35 o 
   8   0   1     1425.52     1386.00     20.73 o 
  10   0   1      276.79      285.30     10.61 o 
  12   0   1      251.31      252.81     10.71 o 
  14   0   1      286.11      238.05     19.95 o 
  16   0   1      199.33      252.26     37.64 o 
  18   0   1       68.18       92.28     28.42 o 
  20   0   1      274.06      245.57     67.53 o 
  22   0   1      188.79      215.47     44.60 o 
   0   1   1      487.59      312.39     16.93 o 
   1   1   1     1554.46     1491.75     17.47 o 
   2   1   1      575.12      573.26      8.51 o 
   3   1   1     5463.94     5302.81     38.18 o 
   4   1   1      746.21      562.22      7.85 o 
   5   1   1     7603.52     7214.24     48.52 o 
   6   1   1      291.59      238.32      5.57 o 
   7   1   1     7720.95     7226.58     46.34 o 
   8   1   1     4241.07     5117.30     34.37 o 
   9   1   1      834.76      837.57     10.42 o 
  10   1   1     2382.33     2608.52     22.70 o 
  11   1   1       87.93      106.00      6.33 o 
  12   1   1      133.54      132.52      9.31 o 
  13   1   1      733.64      766.61     17.34 o 
  14   1   1      889.19      958.98     21.34 o 
  15   1   1      503.17      541.66     29.29 o 
  16   1   1      422.24      359.87     30.15 o 
  17   1   1      201.28      186.90     23.96 o 
  18   1   1       57.48       75.09     21.34 o 
  19   1   1       91.26       70.86     18.91 o 
  20   1   1      192.56      216.55     36.30 o 
  21   1   1       17.75       35.53     18.28 o 
  22   1   1       49.84       71.51     22.30 o 
  23   1   1       10.21       11.70     21.41 o 
   1   2   1    14336.64    15615.52    109.01 o 
   2   2   1      599.63      854.72     11.89 o 
   3   2   1     1926.14     1918.15     21.09 o 
   4   2   1      274.16      283.50      6.88 o 
   5   2   1      505.20      525.65      9.55 o 
   6   2   1     1602.88     1647.83     17.95 o 
   7   2   1     2961.78     3086.58     28.62 o 
   8   2   1      739.79      758.76     13.87 o 
   9   2   1      792.45      787.45     15.87 o 
  10   2   1      197.67      206.01      9.24 o 
  11   2   1      531.92      472.92     16.46 o 
  12   2   1      247.20      267.94     12.44 o 
  13   2   1      420.23      475.77     16.33 o 
  14   2   1       58.12       54.46      8.59 o 
  15   2   1      422.12      410.84     16.89 o 
  16   2   1      301.32      288.99     21.55 o 
  17   2   1       50.97       31.65     15.43 o 
  18   2   1       30.72       31.20     21.98 o 
  19   2   1       23.91       31.87     16.36 o 
  20   2   1      199.91      249.20     29.98 o 
  21   2   1      181.39      189.58     29.35 o 
  22   2   1      115.55      110.35     24.92 o 
   0   3   1     2581.00     2522.76     34.64 o 
   1   3   1     1364.90     1198.60     17.68 o 
   2   3   1      773.28      805.57     10.64 o 
   3   3   1      876.75      917.37     15.06 o 
   4   3   1     1227.35     1359.16     19.03 o 
   5   3   1       26.85       36.53      4.43 o 
   6   3   1      848.67      973.62     15.65 o 
   7   3   1      850.19      912.74     13.85 o 
   8   3   1       31.03       35.88      5.08 o 
   9   3   1     1123.56     1143.77     21.19 o 
  10   3   1       13.92       23.39      5.65 o 
  11   3   1      344.33      340.08     15.87 o 
  12   3   1      118.07      112.14     13.01 o 
  13   3   1      220.89      202.76     14.01 o 
  14   3   1      131.34      112.35     12.74 o 
  15   3   1     1067.68     1011.86     26.34 o 
  16   3   1      116.45      122.74     17.87 o 
  17   3   1      143.69      104.71     18.19 o 
  18   3   1       69.86       87.82     17.56 o 
  19   3   1       32.52        6.19     11.84 o 
  20   3   1       14.66        0.10     12.27 o 
  21   3   1       78.63       72.58     17.80 o 
  22   3   1       49.42       42.56     18.36 o 
   1   4   1      595.61      555.82     10.59 o 
   2   4   1     1337.01     1352.52     15.70 o 
   3   4   1      373.99      445.90      9.77 o 
   4   4   1       63.02       70.55      6.15 o 
   5   4   1      159.51      142.05      8.91 o 
   6   4   1     1853.22     1903.40     27.11 o 
   7   4   1      136.16      139.37      8.10 o 
   8   4   1      462.07      457.84     19.26 o 
   9   4   1      339.76      429.71     20.40 o 
  10   4   1      583.00      628.76     25.07 o 
  11   4   1      431.26      457.37     23.19 o 
  12   4   1      876.56      932.09     34.50 o 
  13   4   1      183.09      173.44     16.22 o 
  14   4   1       19.30       15.33      9.34 o 
  15   4   1      165.70      174.34     15.78 o 
  16   4   1      215.53      205.57     19.58 o 
  17   4   1       42.18       43.37     12.32 o 
  18   4   1       28.28       37.66     14.56 o 
  19   4   1      108.62       88.04     22.25 o 
  20   4   1       23.22       19.81     17.53 o 
  21   4   1      132.16       92.93     24.63 o 
   0   5   1     1491.16     1378.18     37.16 o 
   1   5   1      444.39      534.11     16.88 o 
   2   5   1       96.71      110.38      8.91 o 
   3   5   1     1284.39     1229.16     17.95 o 
   4   5   1      301.81      307.17     10.66 o 
   5   5   1      123.87      125.13      7.95 o 
   6   5   1     2210.16     2364.62     38.63 o 
   7   5   1      101.31       89.89     10.32 o 
   8   5   1       24.51       24.69      8.95 o 
   9   5   1       23.69       38.52      9.95 o 
  10   5   1       45.50       47.51     10.80 o 
  11   5   1       37.15       43.71     12.63 o 
  12   5   1      129.93      142.80     17.05 o 
  13   5   1      412.92      377.73     33.43 o 
  14   5   1       95.46       79.61     15.65 o 
  15   5   1      441.61      411.53     28.76 o 
  16   5   1      178.81      128.42     19.21 o 
  17   5   1      197.83      197.40     23.35 o 
  18   5   1       49.27       36.52     16.31 o 
  19   5   1       29.89       27.09     25.18 o 
  20   5   1       22.72       21.27     18.60 o 
   1   6   1      296.68      281.58     17.59 o 
   2   6   1       86.33       96.87     13.00 o 
   3   6   1      895.31      923.46     20.63 o 
   4   6   1      164.51      160.24     10.21 o 
   5   6   1      539.00      529.06     20.23 o 
   6   6   1        5.74       -0.56      9.50 o 
   7   6   1      397.80      379.87     28.09 o 
   8   6   1       79.24       84.07     16.60 o 
   9   6   1      452.24      474.35     75.80 o 
  10   6   1       12.50       20.22     13.93 o 
  11   6   1      131.97      152.03     28.87 o 
  12   6   1      103.89      122.42     19.67 o 
  13   6   1      475.24      451.29     33.24 o 
  14   6   1        9.91       31.27     13.83 o 
  15   6   1      166.92      148.56     21.06 o 
  16   6   1       15.87       18.32     14.33 o 
  17   6   1       89.11       94.16     19.17 o 
  18   6   1       41.02       69.74     19.06 o 
   0   7   1       11.78       18.66     15.69 o 
   1   7   1      803.21      855.82     39.30 o 
   2   7   1      358.38      376.16     28.29 o 
   3   7   1       92.54      123.75     14.56 o 
   4   7   1       33.94       50.57     17.48 o 
   5   7   1       34.49       20.58     12.27 o 
   6   7   1      287.42      273.19     26.01 o 
   7   7   1       21.23       38.93     13.95 o 
   8   7   1      174.59      140.97     26.79 o 
   9   7   1      243.06      260.57     28.22 o 
  10   7   1      762.81      801.54     44.62 o 
  11   7   1      132.24      123.89     20.99 o 
  12   7   1       42.24       30.60     15.88 o 
  13   7   1      109.63       89.89     23.84 o 
  14   7   1      102.27       83.18     19.13 o 
  15   7   1       12.12       22.24     15.97 o 
  16   7   1       37.79       29.10     17.68 o 
   1   8   1      113.56      132.34     21.83 o 
   2   8   1       51.54       65.74     17.31 o 
   3   8   1      520.87      531.57     36.69 o 
   4   8   1      144.98      240.55     70.44 o 
   5   8   1        0.04       19.72     21.16 o 
   6   8   1      194.40      194.34     36.63 o 
   7   8   1      123.38       77.74     28.23 o 
   8   8   1      223.99      243.36     40.07 o 
   9   8   1      155.50      137.05     25.12 o 
  10   8   1      130.84      119.40     24.22 o 
  11   8   1      154.00      160.25     24.55 o 
  12   8   1      347.42      361.10     31.02 o 
  13   8   1      181.46      158.71     23.69 o 
   0   9   1      322.67      251.81     43.28 o 
   1   9   1      123.31      122.88     23.39 o 
   2   9   1        6.94        8.22     16.53 o 
   3   9   1      103.97      102.14     31.17 o 
   4   9   1       17.06       33.17     23.09 o 
   5   9   1       49.82       91.32     39.71 o 
   6   9   1      154.51      161.55     32.28 o 
   7   9   1      120.96      161.62     44.94 o 
   8   9   1       91.00      125.17     30.37 o 
   9   9   1       71.28      101.90     26.46 o 
   2   0   2     3620.29     3678.36     31.87 o 
   4   0   2     2226.44     2368.21     27.91 o 
   6   0   2    17769.65    16518.72    152.90 o 
   8   0   2     2835.32     2896.74     42.76 o 
  10   0   2      990.35     1008.12     18.75 o 
  12   0   2      701.09      708.93     17.39 o 
  14   0   2      125.39      147.41     16.94 o 
  16   0   2     1220.52     1145.25     67.28 o 
  18   0   2      437.28      509.11     52.72 o 
  20   0   2        8.31        0.67     21.40 o 
  22   0   2     1050.35     1099.65     82.44 o 
   1   1   2     3627.64     3451.32     29.18 o 
   2   1   2      105.80      162.56      4.77 o 
   3   1   2    14382.08    14149.02     94.76 o 
   4   1   2     5127.57     4667.13     33.07 o 
   5   1   2     3950.38     3679.04     27.56 o 
   6   1   2     4420.51     3997.59     29.75 o 
   7   1   2      532.45      462.47      7.23 o 
   8   1   2     1420.55     1616.54     16.00 o 
   9   1   2     6800.75     7112.12     49.39 o 
  10   1   2      731.76      712.83     11.51 o 
  11   1   2     1464.17     1334.82     16.40 o 
  12   1   2      118.13      121.19      7.25 o 
  13   1   2     1754.68     1781.16     26.54 o 
  14   1   2      266.90      262.75     12.39 o 
  15   1   2      615.54      545.02     19.97 o 
  16   1   2      779.46      723.17     39.03 o 
  17   1   2      136.10      142.46     22.11 o 
  18   1   2        1.21       11.01     13.93 o 
  19   1   2      107.27       82.42     20.01 o 
  20   1   2       20.60       32.91     16.52 o 
  21   1   2      173.83      214.99     32.55 o 
  22   1   2       66.21       53.24     21.50 o 
  23   1   2      276.32      374.75     54.20 o 
   0   2   2    81471.86    79462.55    746.88 o 
   1   2   2    18676.84    19913.57    150.12 o 
   2   2   2    39809.46    40221.84    270.78 o 
   3   2   2     4604.16     4620.16     44.92 o 
   4   2   2      149.72      237.51      6.82 o 
   5   2   2     1297.19     1261.03     14.34 o 
   6   2   2     3165.96     3265.47     27.77 o 
   7   2   2     1361.16     1354.51     16.06 o 
   8   2   2     2804.53     2894.48     29.30 o 
   9   2   2     1368.79     1420.62     19.20 o 
  10   2   2      463.56      485.56     14.11 o 
  11   2   2      595.48      612.05     14.93 o 
  12   2   2      428.48      450.99     18.61 o 
  13   2   2      318.38      359.37     16.54 o 
  14   2   2       78.14       78.64      9.43 o 
  15   2   2      246.77      252.87     14.09 o 
  16   2   2      131.35       91.48     13.35 o 
  17   2   2      493.00      444.24     33.70 o 
  18   2   2      382.14      384.45     33.23 o 
  19   2   2       82.41       84.79     19.70 o 
  20   2   2      174.35      188.30     27.02 o 
  21   2   2      105.09      113.13     26.84 o 
  22   2   2      117.02      115.30     22.70 o 
   1   3   2      598.81      462.39     11.13 o 
   2   3   2      616.29      728.97     10.28 o 
   3   3   2     3230.33     2994.80     27.34 o 
   4   3   2     6595.01     6631.52     56.44 o 
   5   3   2     1058.17      977.73     14.45 o 
   6   3   2      663.00      806.52     12.83 o 
   7   3   2      324.16      272.80      8.09 o 
   8   3   2     2260.54     2312.69     29.86 o 
   9   3   2      330.09      325.82     11.84 o 
  10   3   2     1659.85     1690.56     27.97 o 
  11   3   2     1469.23     1478.71     33.72 o 
  12   3   2     1320.86     1322.23     28.23 o 
  13   3   2      635.17      685.61     22.99 o 
  14   3   2      535.88      513.36     20.71 o 
  15   3   2       35.56       19.26      7.56 o 
  16   3   2      158.32      143.82     16.01 o 
  17   3   2        8.88       15.66     11.62 o 
  18   3   2      190.00      192.00     22.92 o 
  19   3   2       38.26       19.16     14.14 o 
  20   3   2      218.56      232.50     24.51 o 
  21   3   2       11.62        6.45     15.09 o 
  22   3   2      406.18      527.50     43.12 o 
   0   4   2     4595.44     4301.09     59.97 o 
   1   4   2     1156.15     1192.08     19.53 o 
   2   4   2     1613.12     1704.30     17.35 o 
   3   4   2      414.17      480.81      9.02 o 
   4   4   2     1537.96     1665.81     22.17 o 
   5   4   2      289.59      316.81     12.00 o 
   6   4   2      195.79      184.07      8.96 o 
   7   4   2     1529.39     1550.54     26.01 o 
   8   4   2        1.11        5.42      5.94 o 
   9   4   2       11.46       11.84      7.73 o 
  10   4   2      212.68      213.47     16.79 o 
  11   4   2      230.64      193.50     15.71 o 
  12   4   2      546.97      596.02     24.81 o 
  13   4   2       84.71       64.60     11.51 o 
  14   4   2      594.72      645.65     30.26 o 
  15   4   2       14.56       15.49      9.27 o 
  16   4   2       32.02        7.86     10.87 o 
  17   4   2      256.83      286.98     22.84 o 
  18   4   2       55.25       51.97     16.16 o 
  19   4   2      110.51       67.99     18.84 o 
  20   4   2       25.45       29.89     20.12 o 
  21   4   2       79.45       75.03     24.12 o 
   1   5   2     1060.56     1141.76     20.04 o 
   2   5   2      367.65      342.88     11.60 o 
   3   5   2       73.30       79.40      6.61 o 
   4   5   2      854.56      828.89     15.14 o 
   5   5   2       27.35       22.90      5.75 o 
   6   5   2      214.24      188.40     11.15 o 
   7   5   2       40.56       34.39      7.93 o 
   8   5   2      290.29      279.96     17.72 o 
   9   5   2      672.96      661.11     29.62 o 
  10   5   2       91.07       72.92     15.02 o 
  11   5   2     1933.87     2000.55     58.69 o 
  12   5   2      226.69      230.25     20.46 o 
  13   5   2      549.95      606.18     58.94 o 
  14   5   2       43.66       62.25     16.31 o 
  15   5   2       47.21       71.94     15.83 o 
  16   5   2       78.21       76.12     16.54 o 
  17   5   2       37.23       30.55     18.70 o 
  18   5   2        3.57       -3.64     13.74 o 
  19   5   2       67.84       72.82     23.14 o 
   0   6   2       90.07      103.96     20.73 o 
   1   6   2      617.26      643.08     21.75 o 
   2   6   2      259.94      252.80     15.54 o 
   3   6   2      328.91      320.84     15.59 o 
   4   6   2       81.20       73.75      7.55 o 
   5   6   2      668.27      663.43     21.98 o 
   6   6   2      243.95      211.41     18.50 o 
   7   6   2       62.15       75.74     13.31 o 
   8   6   2      158.98      160.82     21.03 o 
   9   6   2       68.02       66.47     16.38 o 
  10   6   2      213.79      202.43     25.84 o 
  11   6   2       84.94       99.79     22.08 o 
  12   6   2      307.72      282.24     26.69 o 
  13   6   2      127.48      130.24     26.70 o 
  14   6   2      175.15      129.24     21.76 o 
  15   6   2       55.69       19.59     13.92 o 
  16   6   2        9.74       11.34     13.62 o 
  17   6   2       27.02       15.77     15.41 o 
  18   6   2       87.97       84.75     19.11 o 
   1   7   2      152.21      120.52     28.92 o 
   2   7   2       35.91       45.76     13.35 o 
   3   7   2        5.17        9.89      9.76 o 
   4   7   2      314.84      269.13     24.08 o 
   5   7   2      392.75      395.15     28.94 o 
   6   7   2       86.58       83.90     16.88 o 
   7   7   2      165.04      153.56     21.60 o 
   8   7   2      550.91      619.20     38.00 o 
   9   7   2      300.39      259.13     28.17 o 
  10   7   2      239.87      205.47     23.54 o 
  11   7   2       57.31       67.73     20.30 o 
  12   7   2       55.19       52.97     17.94 o 
  13   7   2       34.09       52.85     17.81 o 
  14   7   2       63.12       56.96     20.89 o 
  15   7   2       15.94       29.93     16.81 o 
  16   7   2       15.96       38.57     17.70 o 
   0   8   2      943.60      863.83     98.86 o 
   1   8   2       82.11       54.70     16.19 o 
   2   8   2      530.38      572.19     46.44 o 
   3   8   2       16.57        6.38     19.35 o 
   4   8   2      110.19      118.64     30.31 o 
   5   8   2      262.51      218.25     37.20 o 
   6   8   2      178.79      202.74     40.12 o 
   7   8   2       34.69       21.43     19.85 o 
   8   8   2       51.12       43.02     19.26 o 
   9   8   2      796.04      911.08     50.85 o 
  10   8   2       37.12       33.76     26.00 o 
  11   8   2      322.31      313.84     35.38 o 
  12   8   2       55.29       75.54     23.48 o 
  13   8   2       39.94       46.91     18.94 o 
   1   9   2      152.37      160.97     22.14 o 
   2   9   2      141.41      125.41     20.14 o 
   3   9   2        1.22       15.73     19.06 o 
   4   9   2       42.09       31.75     22.01 o 
   5   9   2      121.17      186.12     35.33 o 
   6   9   2      185.71      271.83     72.83 o 
   7   9   2      132.07      121.41     30.48 o 
   8   9   2      839.98      847.87     81.38 o 
   9   9   2       16.08       23.09     23.34 o 
   2   0   3    21906.84    21544.05    178.27 o 
   4   0   3    14387.40    13297.56    107.80 o 
   6   0   3       77.65       59.63      7.94 o 
   8   0   3    11630.55    12492.05    113.70 o 
  10   0   3        4.03       34.99      5.16 o 
  12   0   3     2861.46     2922.91     39.79 o 
  14   0   3      603.77      603.84     27.94 o 
  16   0   3      281.61      341.25     43.72 o 
  18   0   3      328.76      266.11     41.10 o 
  20   0   3      558.61      575.34     88.13 o 
  22   0   3     1070.33     1385.25    125.38 o 
   0   1   3    15215.13    15322.20    140.52 o 
   1   1   3      350.08      256.61      4.49 o 
   2   1   3     1610.51     1666.71     12.95 o 
   3   1   3    11479.59    11159.64     73.07 o 
   4   1   3      701.31      463.71      6.37 o 
   5   1   3    10075.80     9470.40     60.60 o 
   6   1   3      736.04      852.23     10.52 o 
   7   1   3     9778.58    10401.59     69.98 o 
   8   1   3    14141.01    15222.63     90.82 o 
   9   1   3     4054.23     4318.94     37.83 o 
  10   1   3      903.62      924.47     13.19 o 
  11   1   3     2779.61     2914.19     32.81 o 
  12   1   3      183.80      198.67      8.09 o 
  13   1   3       95.05      113.09      8.74 o 
  14   1   3      170.83      157.99     10.56 o 
  15   1   3      274.08      313.67     16.07 o 
  16   1   3      904.32      787.41     32.95 o 
  17   1   3       21.28       45.97     16.00 o 
  18   1   3       85.70       60.92     17.53 o 
  19   1   3        7.65       15.04     14.92 o 
  20   1   3       51.85       28.12     17.49 o 
  21   1   3      119.50      121.35     33.87 o 
  22   1   3      168.74      170.50     28.23 o 
   1   2   3    40679.23    39091.70    235.75 o 
   2   2   3    22596.21    22079.35    146.21 o 
   3   2   3    13822.40    13688.10    101.62 o 
   4   2   3      841.09      886.60     12.65 o 
   5   2   3     1107.86      995.85     11.87 o 
   6   2   3      517.10      433.97      8.73 o 
   7   2   3       81.35       78.64      4.24 o 
   8   2   3     2694.78     2710.48     26.61 o 
   9   2   3     1790.94     1828.63     22.71 o 
  10   2   3      963.45      977.48     16.58 o 
  11   2   3      189.70      166.87     11.38 o 
  12   2   3      150.75      160.48     12.60 o 
  13   2   3      896.35      900.84     22.84 o 
  14   2   3       13.35       32.36      7.91 o 
  15   2   3      222.60      206.81     13.77 o 
  16   2   3       68.39       80.02     13.42 o 
  17   2   3      376.14      411.46     38.61 o 
  18   2   3       67.20       20.32     14.65 o 
  19   2   3      130.76      116.64     22.42 o 
  20   2   3       56.11       76.16     20.30 o 
  21   2   3      357.69      311.80     30.27 o 
  22   2   3      158.59      139.31     24.11 o 
   0   3   3    13014.60    12556.77    128.87 o 
   1   3   3      838.08      832.20     13.38 o 
   2   3   3      910.50     1069.88     13.58 o 
   3   3   3      891.47     1002.75     13.71 o 
   4   3   3      846.75      863.13     16.19 o 
   5   3   3       49.89       70.27      5.38 o 
   6   3   3     2112.82     2223.91     24.74 o 
   7   3   3     3648.13     3953.41     40.85 o 
   8   3   3     2011.88     2073.95     22.92 o 
   9   3   3      810.36      885.61     18.94 o 
  10   3   3      114.21      128.73      9.78 o 
  11   3   3      109.86      105.50     10.03 o 
  12   3   3      675.41      746.44     23.21 o 
  13   3   3      492.98      502.34     25.04 o 
  14   3   3      968.69      936.94     25.81 o 
  15   3   3      303.44      260.42     15.84 o 
  16   3   3       24.10       28.40      9.84 o 
  17   3   3      435.58      421.70     30.17 o 
  18   3   3       74.85       91.73     17.83 o 
  19   3   3       34.59       59.09     16.92 o 
  20   3   3      121.81      175.13     27.66 o 
  21   3   3       34.76       46.43     17.18 o 
  22   3   3      159.00      183.98     34.98 o 
   1   4   3     1078.90     1181.66     21.37 o 
   2   4   3      357.25      337.19      9.38 o 
   3   4   3     2574.52     2607.45     24.61 o 
   4   4   3     4549.41     4812.53     46.98 o 
   5   4   3      287.93      306.27     12.65 o 
   6   4   3      143.31      149.22      8.06 o 
   7   4   3     1298.04     1339.22     21.51 o 
   8   4   3     1937.48     2000.23     34.03 o 
   9   4   3      393.39      404.70     18.96 o 
  10   4   3      429.98      401.51     21.04 o 
  11   4   3       62.13       55.56     15.06 o 
  12   4   3     1696.57     1728.35     45.48 o 
  13   4   3        4.60       16.61      9.00 o 
  14   4   3      378.80      411.04     23.14 o 
  15   4   3      257.66      264.57     20.69 o 
  16   4   3        2.63       -1.63     10.41 o 
  17   4   3       46.14       49.51     12.85 o 
  18   4   3       36.48       37.12     14.52 o 
  19   4   3       38.98       27.06     15.75 o 
  20   4   3       30.49       14.16     17.05 o 
  21   4   3      260.65      240.63     34.00 o 
   0   5   3     1294.70     1285.25     31.66 o 
   1   5   3       80.79       56.84      5.41 o 
   2   5   3      911.68      905.65     16.30 o 
   3   5   3      865.98      888.46     17.59 o 
   4   5   3     1087.20     1187.69     24.16 o 
   5   5   3      315.62      325.26     13.38 o 
   6   5   3      260.69      272.08     16.87 o 
   7   5   3      107.99      139.78     12.84 o 
   8   5   3      223.48      279.44     20.82 o 
   9   5   3      219.70      227.70     32.77 o 
  10   5   3       15.56       31.49     10.77 o 
  11   5   3        5.18       24.98      9.80 o 
  12   5   3      544.00      494.59     27.41 o 
  13   5   3     1824.22     1891.43     49.08 o 
  14   5   3       52.38       44.39     13.30 o 
  15   5   3      500.02      580.84     50.66 o 
  16   5   3       69.83       80.73     16.39 o 
  17   5   3       50.39       33.38     15.07 o 
  18   5   3       15.50       18.03     14.84 o 
  19   5   3       37.74       44.43     20.58 o 
   1   6   3      434.19      423.42     18.73 o 
   2   6   3      157.04      176.94     11.72 o 
   3   6   3      271.70      277.58     16.44 o 
   4   6   3       51.87       48.57      9.90 o 
   5   6   3       81.43      107.08     10.59 o 
   6   6   3      449.34      476.49     20.08 o 
   7   6   3      274.61      300.57     22.16 o 
   8   6   3      133.23      138.42     19.52 o 
   9   6   3      340.28      370.52     27.50 o 
  10   6   3      170.51      158.59     19.79 o 
  11   6   3      596.68      656.09     42.91 o 
  12   6   3      654.88      717.94     38.28 o 
  13   6   3      444.26      464.80     36.08 o 
  14   6   3       74.48       82.42     18.38 o 
  15   6   3      145.05      137.06     21.27 o 
  16   6   3      202.36      201.04     24.25 o 
  17   6   3       36.54       38.38     16.36 o 
  18   6   3       16.66       28.07     16.53 o 
   0   7   3      395.50      430.23     33.38 o 
   1   7   3       22.94       28.32     11.59 o 
   2   7   3       10.97        5.27      9.67 o 
   3   7   3       26.26       27.81     12.71 o 
   4   7   3        6.57       23.31     14.45 o 
   5   7   3       79.96       63.45     16.47 o 
   6   7   3      469.55      491.38     32.40 o 
   7   7   3       98.48       87.80     17.79 o 
   8   7   3      177.34      186.73     21.94 o 
   9   7   3      335.75      284.18     26.20 o 
  10   7   3      318.32      292.33     28.32 o 
  11   7   3      262.56      233.83     25.73 o 
  12   7   3      211.87      174.24     24.07 o 
  13   7   3      332.45      346.46     39.25 o 
  14   7   3      306.56      337.98     32.89 o 
  15   7   3      197.85      222.08     29.82 o 
  16   7   3      309.28      338.62     30.89 o 
   1   8   3       71.71       54.65     17.18 o 
   2   8   3       39.00       30.46     14.74 o 
   3   8   3      216.67      248.56     32.85 o 
   4   8   3      339.28      381.99     45.94 o 
   5   8   3      205.78      211.89     50.40 o 
   6   8   3       74.41       74.79     19.20 o 
   7   8   3       43.79       64.80     19.16 o 
   8   8   3       64.75       68.58     20.45 o 
   9   8   3      263.61      250.98     33.60 o 
  10   8   3      674.54      674.99     46.42 o 
  11   8   3       16.27       23.71     33.86 o 
  12   8   3       37.88       26.94     24.81 o 
  13   8   3       28.34        1.39     18.67 o 
   0   9   3      123.72      140.66     29.26 o 
   1   9   3       89.20       58.33     16.50 o 
   2   9   3        5.73       22.24     18.81 o 
   3   9   3       34.09       49.03     27.79 o 
   4   9   3       60.14      106.17     27.74 o 
   5   9   3       17.27       37.98     29.58 o 
   6   9   3       19.40       70.97     25.47 o 
   7   9   3      144.62      178.70     34.10 o 
   8   9   3       62.98       64.53     37.69 o 
   9   9   3       41.49       53.40     25.65 o 
   0   0   4    19543.05    19358.34    229.31 o 
   2   0   4     2775.72     2899.53     28.67 o 
   4   0   4     1789.51     1724.23     20.02 o 
   6   0   4     9500.08     9420.92     82.01 o 
   8   0   4     2424.75     2546.80     31.26 o 
  10   0   4      952.31     1038.66     20.24 o 
  12   0   4      884.21      874.43     19.23 o 
  14   0   4       32.38       17.97     11.60 o 
  16   0   4      312.87      329.18     48.42 o 
  18   0   4       57.66       28.30     21.86 o 
  20   0   4      114.89      125.61     34.53 o 
  22   0   4      433.47      506.21     61.87 o 
   1   1   4    11675.59    11336.48     64.85 o 
   2   1   4     7178.18     6557.13     41.34 o 
   3   1   4    10956.17    11225.02     66.69 o 
   4   1   4     1115.96     1028.75      9.74 o 
   5   1   4     2888.76     2746.86     21.81 o 
   6   1   4     2897.44     2545.10     22.29 o 
   7   1   4     5493.58     5902.09     44.11 o 
   8   1   4     1524.30     1762.68     18.21 o 
   9   1   4      746.29      936.99     14.03 o 
  10   1   4      529.32      507.68     10.90 o 
  11   1   4      902.29      933.43     16.43 o 
  12   1   4     1360.15     1314.73     19.37 o 
  13   1   4       54.39       50.07      7.19 o 
  14   1   4      661.82      630.87     17.84 o 
  15   1   4       18.50       23.86      7.65 o 
  16   1   4      304.32      222.74     26.52 o 
  17   1   4      607.21      613.99     38.24 o 
  18   1   4      178.73      208.72     26.54 o 
  19   1   4       53.86       65.02     18.79 o 
  20   1   4       52.55       57.89     20.57 o 
  21   1   4      400.01      424.59     39.66 o 
  22   1   4       97.72      108.57     25.25 o 
   0   2   4    27650.48    27901.80    234.00 o 
   1   2   4    47655.91    46795.06    263.67 o 
   2   2   4     4095.25     4026.20     29.94 o 
   3   2   4    10302.77    10447.29     70.81 o 
   4   2   4     1579.67     1894.28     17.50 o 
   5   2   4      404.09      449.49      8.37 o 
   6   2   4      457.54      419.74      8.23 o 
   7   2   4     3163.96     2993.77     25.65 o 
   8   2   4     1941.00     1947.65     21.59 o 
   9   2   4      275.22      250.20      8.25 o 
  10   2   4      625.28      686.37     13.54 o 
  11   2   4      151.46      146.35     13.48 o 
  12   2   4     1064.16      999.35     23.28 o 
  13   2   4       23.47       36.37      8.28 o 
  14   2   4      649.05      608.29     27.53 o 
  15   2   4      122.28      119.44     11.08 o 
  16   2   4       85.55       62.70     12.43 o 
  17   2   4      511.58      520.39     36.25 o 
  18   2   4       12.97       20.78     15.51 o 
  19   2   4       69.44       72.73     16.46 o 
  20   2   4      102.32       84.46     18.73 o 
  21   2   4      233.73      220.20     26.65 o 
  22   2   4      282.20      307.62     31.62 o 
   1   3   4      221.60      257.78      8.26 o 
   2   3   4      437.87      559.01      8.75 o 
   3   3   4     3176.90     2941.50     26.98 o 
   4   3   4     2600.24     2553.87     24.49 o 
   5   3   4      406.87      545.65     13.92 o 
   6   3   4     1608.32     1475.96     15.74 o 
   7   3   4     3159.56     3337.26     29.81 o 
   8   3   4      282.89      294.40     10.02 o 
   9   3   4      701.90      724.20     14.26 o 
  10   3   4       92.92       70.08     10.26 o 
  11   3   4     1366.37     1408.93     27.99 o 
  12   3   4      899.44      924.37     23.73 o 
  13   3   4     1333.07     1277.36     28.91 o 
  14   3   4      650.37      625.21     22.26 o 
  15   3   4        5.81        8.22      8.48 o 
  16   3   4      238.21      245.29     19.52 o 
  17   3   4      146.69      116.76     16.65 o 
  18   3   4       10.69       12.08     12.02 o 
  19   3   4        4.44        5.42     12.31 o 
  20   3   4       13.01       16.63     17.65 o 
  21   3   4       47.44        9.37     28.89 o 
   0   4   4     1557.52     1717.38     36.72 o 
   1   4   4     3935.38     4077.72     41.09 o 
   2   4   4     1984.35     2135.60     26.37 o 
   3   4   4     1740.01     1708.68     20.07 o 
   4   4   4      138.90      194.89     11.20 o 
   5   4   4      807.90      789.33     13.54 o 
   6   4   4      129.92      135.63      7.11 o 
   7   4   4      182.75      182.93      9.57 o 
   8   4   4      177.58      154.50      9.19 o 
   9   4   4       35.80       22.79      6.99 o 
  10   4   4      249.92      245.16     18.13 o 
  11   4   4      542.82      519.46     22.24 o 
  12   4   4      351.41      348.07     22.49 o 
  13   4   4     1124.61     1093.01     32.16 o 
  14   4   4      586.95      611.93     30.40 o 
  15   4   4      497.00      513.01     29.26 o 
  16   4   4        6.58        1.03     10.44 o 
  17   4   4       49.39       58.99     13.78 o 
  18   4   4       53.30       65.64     15.14 o 
  19   4   4      385.74      357.15     31.74 o 
  20   4   4      258.64      319.61     50.25 o 
  21   4   4      234.71      320.16     38.19 o 
   1   5   4      598.93      605.13     15.05 o 
   2   5   4      205.74      204.55      8.66 o 
   3   5   4      156.22      173.90      8.41 o 
   4   5   4      439.24      514.43     11.52 o 
   5   5   4     1449.50     1591.48     25.74 o 
   6   5   4      735.95      705.67     23.11 o 
   7   5   4       21.52       14.52      8.02 o 
   8   5   4      587.85      612.89     26.25 o 
   9   5   4      191.08      201.31     17.48 o 
  10   5   4      131.67      118.88     14.86 o 
  11   5   4      391.03      373.74     24.16 o 
  12   5   4      111.48      132.94     16.77 o 
  13   5   4      471.51      527.32     35.86 o 
  14   5   4      166.49      178.75     20.02 o 
  15   5   4       98.91       87.31     16.38 o 
  16   5   4      217.20      247.14     24.42 o 
  17   5   4       34.47       42.75     15.50 o 
  18   5   4        4.75       23.02     14.98 o 
  19   5   4       11.07        7.46     17.51 o 
   0   6   4      416.75      430.45     29.90 o 
   1   6   4       37.11       35.12      8.42 o 
   2   6   4     1246.80     1274.43     25.22 o 
   3   6   4      345.26      373.35     19.46 o 
   4   6   4      793.45      869.57     29.88 o 
   5   6   4       23.99       24.71      9.35 o 
   6   6   4        2.86        9.27      7.65 o 
   7   6   4       61.78       46.50     12.42 o 
   8   6   4      152.03      117.24     15.27 o 
   9   6   4      652.98      656.77     29.95 o 
  10   6   4      229.00      233.14     23.66 o 
  11   6   4       27.52       27.62     14.19 o 
  12   6   4      699.37      759.44     39.56 o 
  13   6   4       45.62       54.25     16.15 o 
  14   6   4       95.20       93.40     19.23 o 
  15   6   4      160.60      143.44     22.75 o 
  16   6   4       48.52       40.70     16.40 o 
  17   6   4       26.45       49.50     17.01 o 
  18   6   4      391.85      368.80     31.57 o 
   1   7   4       62.77       26.32     13.39 o 
   2   7   4       62.65       45.60     12.60 o 
   3   7   4       23.67       39.93     11.22 o 
   4   7   4      585.44      569.17     37.88 o 
   5   7   4       13.50       55.58     17.04 o 
   6   7   4      380.01      419.65     28.26 o 
   7   7   4      555.86      473.25     36.25 o 
   8   7   4     1147.81     1252.78     47.87 o 
   9   7   4      183.62      191.04     22.43 o 
  10   7   4      287.55      291.00     30.05 o 
  11   7   4      402.57      409.31     32.62 o 
  12   7   4       31.54       30.81     15.83 o 
  13   7   4      373.17      327.51     31.15 o 
  14   7   4       69.11       88.91     20.40 o 
  15   7   4      126.30       93.97     20.53 o 
  16   7   4      275.57      257.78     35.42 o 
   0   8   4      137.83      222.05     35.87 o 
   1   8   4       12.53       -0.01     11.08 o 
   2   8   4      104.50      100.57     16.86 o 
   3   8   4       51.48       28.57     14.76 o 
   4   8   4       16.34       26.36     16.08 o 
   5   8   4       28.64       15.33     14.31 o 
   6   8   4       65.18       36.53     19.53 o 
   7   8   4      165.20      198.40     53.09 o 
   8   8   4       12.39       17.86     16.90 o 
   9   8   4      185.90      153.77     25.73 o 
  10   8   4       34.39       63.62     20.67 o 
  11   8   4      153.89      142.65     27.04 o 
  12   8   4       72.22       66.87     24.07 o 
  13   8   4       39.39       23.42     21.05 o 
   1   9   4       45.91       44.41     15.70 o 
   2   9   4       89.19       90.70     20.48 o 
   3   9   4       70.98       79.24     24.85 o 
   4   9   4      105.85      118.39     36.47 o 
   5   9   4       95.92       65.45     24.29 o 
   6   9   4       34.54       25.45     22.50 o 
   7   9   4      181.75      146.23     31.60 o 
   8   9   4       67.94       24.27     23.12 o 
   9   9   4      116.80       68.70     27.72 o 
   2   0   5    12567.14    12676.03    115.99 o 
   4   0   5      141.76      125.15      5.12 o 
   6   0   5     7917.90     7715.34     65.19 o 
   8   0   5     6293.47     6602.50     63.63 o 
  10   0   5      300.25      283.11     11.47 o 
  12   0   5     2317.44     2323.06     33.20 o 
  14   0   5       42.47       34.95     14.69 o 
  16   0   5      741.46      707.30     54.59 o 
  18   0   5        0.01        0.06     19.58 o 
  20   0   5      315.85      374.66     78.21 o 
  22   0   5      192.28      229.34     45.56 o 
   0   1   5     7535.38     7031.48     53.16 o 
   1   1   5     1181.21     1147.79      9.15 o 
   2   1   5    21372.47    20719.32    115.54 o 
   3   1   5     1681.34     1640.36     13.34 o 
   4   1   5     4379.77     3765.25     27.48 o 
   5   1   5      657.44      734.46      8.52 o 
   6   1   5      274.50      248.41      7.32 o 
   7   1   5     3923.79     4025.62     33.01 o 
   8   1   5     2048.91     1934.14     20.55 o 
   9   1   5       33.07       36.17      4.47 o 
  10   1   5     1073.72      933.07     15.00 o 
  11   1   5     1436.61     1454.14     19.91 o 
  12   1   5      596.53      672.31     14.13 o 
  13   1   5     1335.78     1307.82     23.82 o 
  14   1   5      127.51      121.10     10.48 o 
  15   1   5       97.00       72.89     10.29 o 
  16   1   5      295.15      256.85     26.18 o 
  17   1   5      494.86      512.25     36.20 o 
  18   1   5       95.21       77.20     22.47 o 
  19   1   5      173.86      204.53     26.47 o 
  20   1   5       52.47       38.38     30.16 o 
  21   1   5       81.82       42.69     27.77 o 
  22   1   5      127.11      148.92     28.19 o 
   1   2   5    42587.91    41101.34    233.57 o 
   2   2   5    22030.45    23078.03    142.43 o 
   3   2   5     1428.36     1254.37     13.54 o 
   4   2   5     6736.45     6714.47     45.49 o 
   5   2   5     3084.14     2779.69     25.15 o 
   6   2   5     4573.02     4300.36     34.31 o 
   7   2   5     1135.44     1111.79     13.95 o 
   8   2   5      532.03      544.80     11.17 o 
   9   2   5     2461.96     2359.25     25.75 o 
  10   2   5      118.18      127.62      7.19 o 
  11   2   5      533.23      572.22     14.65 o 
  12   2   5      100.98       99.12      8.75 o 
  13   2   5      238.38      288.54     14.75 o 
  14   2   5      632.37      592.51     21.64 o 
  15   2   5       96.09       82.04     10.80 o 
  16   2   5      281.70      309.92     19.28 o 
  17   2   5       64.07       59.59     15.22 o 
  18   2   5      133.58      117.25     18.88 o 
  19   2   5       13.97       -6.78     12.23 o 
  20   2   5       52.03       58.55     17.18 o 
  21   2   5       42.64       44.56     17.45 o 
  22   2   5      256.52      330.32     32.40 o 
   0   3   5     5239.28     5466.75     56.04 o 
   1   3   5     3170.23     3191.52     26.35 o 
   2   3   5      815.71      782.24     10.19 o 
   3   3   5     1217.48     1282.51     14.64 o 
   4   3   5     1467.51     1522.38     16.60 o 
   5   3   5     1939.74     1856.42     19.24 o 
   6   3   5     5688.03     5879.74     52.86 o 
   7   3   5      543.49      638.34     11.10 o 
   8   3   5     2073.76     2101.69     27.48 o 
   9   3   5      638.24      673.35     14.06 o 
  10   3   5     1472.44     1542.52     27.97 o 
  11   3   5      579.83      614.00     19.75 o 
  12   3   5     1725.81     1687.78     32.23 o 
  13   3   5      410.67      431.15     18.46 o 
  14   3   5       88.83       69.56     10.44 o 
  15   3   5     1973.89     2005.15     41.00 o 
  16   3   5      202.43      172.91     17.42 o 
  17   3   5       69.08       74.11     14.80 o 
  18   3   5       78.75       60.06     16.17 o 
  19   3   5       14.35       25.29     16.53 o 
  20   3   5      113.97       45.09     24.87 o 
  21   3   5       98.78       94.37     23.79 o 
   1   4   5      517.17      602.72     12.64 o 
   2   4   5     2008.22     2138.64     24.61 o 
   3   4   5     4135.07     4121.34     35.13 o 
   4   4   5     8469.18     8870.96     70.90 o 
   5   4   5      828.91      804.70     19.30 o 
   6   4   5     1361.19     1391.01     20.43 o 
   7   4   5      424.72      448.83     10.38 o 
   8   4   5      459.17      431.77     14.05 o 
   9   4   5      828.10      850.08     21.70 o 
  10   4   5      394.68      441.71     20.30 o 
  11   4   5      402.52      426.79     23.10 o 
  12   4   5      122.64      139.82     20.41 o 
  13   4   5      561.60      587.80     31.39 o 
  14   4   5      143.72      162.96     18.24 o 
  15   4   5      302.37      311.12     21.35 o 
  16   4   5       55.71       61.73     14.57 o 
  17   4   5      180.43      201.67     20.28 o 
  18   4   5       27.10       33.20     13.48 o 
  19   4   5       44.86       28.06     15.61 o 
  20   4   5      296.36      335.72     32.47 o 
  21   4   5       83.05       69.99     20.72 o 
   0   5   5      352.40      317.91     23.07 o 
   1   5   5       17.50       18.67      4.62 o 
   2   5   5     1048.31     1028.38     18.42 o 
   3   5   5      256.67      320.82     10.53 o 
   4   5   5      795.67      771.05     16.32 o 
   5   5   5      189.70      176.97      8.74 o 
   6   5   5      160.55      144.27     14.39 o 
   7   5   5      735.13      742.15     25.29 o 
   8   5   5      751.50      769.39     28.68 o 
   9   5   5     1589.93     1649.82     59.00 o 
  10   5   5     1110.58     1073.36     34.03 o 
  11   5   5     1340.30     1318.31     39.16 o 
  12   5   5      967.38      954.44     35.65 o 
  13   5   5      154.39      173.09     21.43 o 
  14   5   5      450.06      414.50     30.70 o 
  15   5   5       84.47       63.58     17.49 o 
  16   5   5      307.50      354.99     30.89 o 
  17   5   5       58.26       61.84     17.36 o 
  18   5   5        3.51       -1.95     13.29 o 
  19   5   5       58.99       42.77     20.56 o 
   1   6   5      976.33     1013.51     26.87 o 
   2   6   5       93.27      100.45     10.51 o 
   3   6   5     1445.37     1409.98     38.48 o 
   4   6   5      249.24      273.62     18.76 o 
   5   6   5     1030.15     1028.60     28.90 o 
   6   6   5      115.56      158.17     12.22 o 
   7   6   5       98.74      105.72     14.36 o 
   8   6   5      244.58      237.33     19.54 o 
   9   6   5      896.56      948.31     34.29 o 
  10   6   5      815.60      945.76     37.45 o 
  11   6   5      273.14      281.54     23.14 o 
  12   6   5      313.90      342.84     39.67 o 
  13   6   5       31.94       44.83     15.11 o 
  14   6   5       14.30       21.63     14.29 o 
  15   6   5      171.27      141.46     24.10 o 
  16   6   5       17.66       10.54     16.04 o 
  17   6   5      220.45      228.28     27.32 o 
  18   6   5       28.12       26.92     16.76 o 
   0   7   5       49.71       65.95     15.37 o 
   1   7   5      323.35      367.06     21.32 o 
   2   7   5       61.39       39.26      9.84 o 
   3   7   5      128.03      127.83     21.58 o 
   4   7   5      105.11       97.31     23.89 o 
   5   7   5      482.88      493.05     33.98 o 
   6   7   5      224.57      182.92     23.86 o 
   7   7   5      664.33      679.76     43.93 o 
   8   7   5      118.13      149.24     19.76 o 
   9   7   5      298.55      315.16     27.57 o 
  10   7   5      195.74      197.15     23.91 o 
  11   7   5       38.00       30.96     16.52 o 
  12   7   5       58.34      102.78     23.69 o 
  13   7   5      395.64      354.03     37.99 o 
  14   7   5        2.93        5.84     15.58 o 
  15   7   5        6.24       16.94     17.78 o 
  16   7   5       26.89       34.75     18.35 o 
   1   8   5      457.59      524.70     29.94 o 
   2   8   5       89.10       90.83     16.50 o 
   3   8   5      158.15      159.23     19.33 o 
   4   8   5      176.19      164.23     24.70 o 
   5   8   5      191.53      242.08     28.39 o 
   6   8   5      190.14      202.15     33.30 o 
   7   8   5       88.59       82.81     19.77 o 
   8   8   5      165.94      185.70     28.07 o 
   9   8   5        0.64       10.18     17.06 o 
  10   8   5       14.62       31.78     19.26 o 
  11   8   5        7.04        8.85     18.15 o 
  12   8   5        7.32       -1.65     18.37 o 
  13   8   5      179.14      193.78     32.41 o 
   0   9   5       38.17       36.61     21.96 o 
   1   9   5       50.60       17.74     15.20 o 
   2   9   5      107.58       97.97     23.33 o 
   3   9   5       63.95       79.62     25.68 o 
   4   9   5       40.13       14.11     21.24 o 
   5   9   5       71.87       36.24     23.53 o 
   6   9   5      372.35      370.86     68.65 o 
   7   9   5      121.45      133.43     31.42 o 
   8   9   5       14.64        6.92     21.78 o 
   9   9   5       42.07       41.43     25.50 o 
   0   0   6     3769.66     3674.52     51.82 o 
   2   0   6     8845.31     8515.72     76.36 o 
   4   0   6    21997.94    20836.19    165.82 o 
   6   0   6     1580.24     1447.04     18.84 o 
   8   0   6      749.65      822.08     16.08 o 
  10   0   6     3944.92     3782.19     45.74 o 
  12   0   6      683.44      673.19     20.84 o 
  14   0   6     3227.87     3328.54    100.57 o 
  16   0   6       49.09       54.55     22.31 o 
  18   0   6       67.69       86.00     44.65 o 
  20   0   6       89.67      119.60     36.11 o 
  22   0   6       97.40       74.06     31.29 o 
   1   1   6    15093.33    14790.72     79.86 o 
   2   1   6     1118.69     1201.36     10.78 o 
   3   1   6     5050.27     4417.97     29.06 o 
   4   1   6       42.40       54.49      3.39 o 
   5   1   6       51.84       50.41      3.10 o 
   6   1   6      787.72     1120.99     11.75 o 
   7   1   6        9.16       15.91      3.38 o 
   8   1   6       67.41       40.04      3.98 o 
   9   1   6     1041.67     1110.41     16.21 o 
  10   1   6     2191.45     1976.03     24.41 o 
  11   1   6     1338.38     1446.17     21.12 o 
  12   1   6      199.19      193.15      9.53 o 
  13   1   6      657.99      639.47     21.42 o 
  14   1   6      740.44      733.48     22.01 o 
  15   1   6      713.12      732.90     25.14 o 
  16   1   6      705.90      627.55     36.76 o 
  17   1   6      251.23      243.86     29.03 o 
  18   1   6      209.05      233.31     27.29 o 
  19   1   6       79.02      108.83     21.33 o 
  20   1   6      118.38       83.85     21.40 o 
  21   1   6       13.68       24.14     19.17 o 
  22   1   6      106.31      125.96     26.19 o 
   0   2   6    29751.75    30410.35    216.09 o 
   1   2   6    11338.17    10780.17     62.15 o 
   2   2   6     3942.34     3864.76     28.22 o 
   3   2   6     1818.78     1901.58     16.33 o 
   4   2   6      309.39      275.46      6.53 o 
   5   2   6     3408.44     3409.28     27.89 o 
   6   2   6       21.98       28.38      3.29 o 
   7   2   6     1266.44     1269.96     14.93 o 
   8   2   6      334.61      357.39      9.21 o 
   9   2   6     2213.33     2226.79     25.80 o 
  10   2   6      293.15      303.69      9.80 o 
  11   2   6     1496.44     1606.19     24.16 o 
  12   2   6      304.49      286.48     18.53 o 
  13   2   6     3573.01     3511.22     61.83 o 
  14   2   6      211.14      235.89     18.09 o 
  15   2   6      485.66      509.30     25.64 o 
  16   2   6       73.27       53.90     13.71 o 
  17   2   6      123.39       98.90     17.84 o 
  18   2   6      203.08      183.70     22.69 o 
  19   2   6      288.38      334.58     28.71 o 
  20   2   6      297.77      326.90     29.95 o 
  21   2   6      286.57      333.94     31.21 o 
  22   2   6       40.19       61.13     22.39 o 
   1   3   6     2413.80     2224.07     19.65 o 
   2   3   6      528.31      452.20      7.72 o 
   3   3   6      411.04      492.90      8.76 o 
   4   3   6     2175.67     2063.80     20.59 o 
   5   3   6      351.15      346.70      7.53 o 
   6   3   6     1766.12     1785.28     20.13 o 
   7   3   6     1572.40     1495.24     18.29 o 
   8   3   6      399.77      430.48     13.51 o 
   9   3   6       75.88       73.23      7.51 o 
  10   3   6      851.20      825.86     18.41 o 
  11   3   6      103.18      115.22     14.17 o 
  12   3   6       91.54       96.84     10.68 o 
  13   3   6      403.72      410.63     18.30 o 
  14   3   6     1281.84     1277.99     41.93 o 
  15   3   6      125.88      112.28     21.39 o 
  16   3   6      114.23      154.63     18.27 o 
  17   3   6      162.35      143.08     28.27 o 
  18   3   6       86.46      108.55     21.46 o 
  19   3   6       11.04       43.80     18.47 o 
  20   3   6       42.35       40.66     19.16 o 
  21   3   6      211.95      260.39     35.84 o 
   0   4   6     1440.62     1833.61     27.85 o 
   1   4   6     1728.41     1663.41     19.23 o 
   2   4   6     5573.20     5803.33     47.15 o 
   3   4   6     3317.69     3475.31     29.40 o 
   4   4   6     5164.07     5299.86     41.83 o 
   5   4   6      769.02      798.82     13.69 o 
   6   4   6      104.82      100.06      5.73 o 
   7   4   6      694.05      658.50     13.32 o 
   8   4   6       55.86       67.52      7.30 o 
   9   4   6       53.06       39.49      6.98 o 
  10   4   6      289.23      302.04     17.08 o 
  11   4   6      919.39      950.15     27.71 o 
  12   4   6      628.68      582.93     24.16 o 
  13   4   6     1194.06     1164.57     39.73 o 
  14   4   6      257.90      216.96     17.81 o 
  15   4   6      259.00      274.68     28.24 o 
  16   4   6      288.92      256.62     24.03 o 
  17   4   6       15.29       23.58     12.02 o 
  18   4   6       42.65       28.11     14.24 o 
  19   4   6       93.23       98.98     20.68 o 
  20   4   6      225.85      264.41     29.09 o 
   1   5   6      130.56      126.75      7.17 o 
   2   5   6      343.06      360.38     11.43 o 
   3   5   6     1078.36     1148.42     20.32 o 
   4   5   6      756.13      727.60     21.66 o 
   5   5   6       11.79       10.55      4.66 o 
   6   5   6      295.72      288.67     15.40 o 
   7   5   6       76.73      104.09     12.44 o 
   8   5   6      473.35      507.55     27.39 o 
   9   5   6     1284.79     1334.88     41.39 o 
  10   5   6       31.73       24.80      9.80 o 
  11   5   6      821.33      775.39     37.60 o 
  12   5   6      599.85      597.99     33.54 o 
  13   5   6      891.17      879.45     40.80 o 
  14   5   6      937.76      934.09     38.20 o 
  15   5   6      220.18      239.61     22.86 o 
  16   5   6       74.23       86.27     18.23 o 
  17   5   6       92.74       79.41     17.13 o 
  18   5   6       16.60       10.93     16.26 o 
  19   5   6      116.90      111.35     23.34 o 
   0   6   6      453.02      439.72     23.30 o 
   1   6   6     1183.28     1210.96     26.90 o 
   2   6   6      345.64      322.37     18.83 o 
   3   6   6      582.78      615.57     20.03 o 
   4   6   6      236.35      260.60     16.84 o 
   5   6   6     1010.65      986.78     32.74 o 
   6   6   6      595.43      566.02     27.99 o 
   7   6   6       79.37       99.91     20.98 o 
   8   6   6      129.59      133.72     15.72 o 
   9   6   6      311.69      290.17     21.69 o 
  10   6   6      286.66      315.73     23.66 o 
  11   6   6     1218.95     1207.11     40.23 o 
  12   6   6      287.58      365.91     26.21 o 
  13   6   6      219.72      260.34     26.60 o 
  14   6   6      103.54       77.49     18.29 o 
  15   6   6       31.45       48.15     16.92 o 
  16   6   6       20.91       24.51     17.69 o 
  17   6   6       83.74       70.18     18.78 o 
  18   6   6       31.63       78.38     19.93 o 
   1   7   6      336.18      401.80     32.95 o 
   2   7   6       38.00       39.64     10.30 o 
   3   7   6       18.80       19.60     10.26 o 
   4   7   6       24.39       36.93     13.04 o 
   5   7   6      119.26      118.35     18.86 o 
   6   7   6      106.63      162.79     22.53 o 
   7   7   6        4.62       30.79     14.81 o 
   8   7   6       16.31       25.15     15.92 o 
   9   7   6      671.12      629.72     35.86 o 
  10   7   6      110.19      140.25     21.37 o 
  11   7   6      296.61      315.52     29.20 o 
  12   7   6        3.72        1.73     13.76 o 
  13   7   6      153.06      179.23     28.24 o 
  14   7   6      281.38      214.80     26.55 o 
  15   7   6       35.74       37.73     18.39 o 
  16   7   6       17.16       13.63     17.75 o 
   0   8   6       19.90       22.34     17.74 o 
   1   8   6      296.16      303.97     21.80 o 
   2   8   6       17.04       38.66     14.71 o 
   3   8   6      284.58      233.33     25.64 o 
   4   8   6       80.83       91.16     19.49 o 
   5   8   6      117.78      132.96     22.11 o 
   6   8   6       48.45       41.96     27.21 o 
   7   8   6       89.26      107.74     22.43 o 
   8   8   6        7.06        0.62     15.31 o 
   9   8   6       30.60       44.46     19.21 o 
  10   8   6       20.63       50.05     20.36 o 
  11   8   6      156.85      170.66     29.17 o 
  12   8   6      217.64      205.54     31.28 o 
  13   8   6        3.87       16.48     19.89 o 
   1   9   6       53.88       51.40     19.07 o 
   2   9   6        8.65       -2.79     20.03 o 
   3   9   6      230.42      283.00     39.08 o 
   4   9   6       25.92       12.93     22.06 o 
   5   9   6       25.37       26.09     22.39 o 
   6   9   6       27.72       28.36     23.65 o 
   7   9   6       47.82       67.12     24.46 o 
   8   9   6        7.22       11.07     22.30 o 
   9   9   6       19.76       20.94     23.34 o 
   2   0   7      687.39      744.69     14.20 o 
   4   0   7     9871.01    10278.44     92.10 o 
   6   0   7     4865.36     5015.73     46.36 o 
   8   0   7     1546.38     1504.77     22.76 o 
  10   0   7      582.46      675.67     20.29 o 
  12   0   7      978.40      969.19     23.57 o 
  14   0   7     2896.18     3118.00     58.54 o 
  16   0   7      167.51      122.78     28.77 o 
  18   0   7      259.87      271.87     41.47 o 
  20   0   7     1147.72     1276.29     79.97 o 
  22   0   7       81.08       52.97     30.27 o 
   0   1   7     6118.50     5866.19     51.68 o 
   1   1   7     3012.51     3013.21     20.56 o 
   2   1   7    17862.67    17794.21    107.26 o 
   3   1   7     2399.29     2285.30     17.99 o 
   4   1   7     1022.00      767.43      9.59 o 
   5   1   7      930.00      832.44      9.66 o 
   6   1   7       32.98       31.25      2.99 o 
   7   1   7     2329.28     2373.06     20.07 o 
   8   1   7      774.34      978.94     13.71 o 
   9   1   7      824.40      791.80     13.70 o 
  10   1   7      582.30      588.86     15.90 o 
  11   1   7     3114.03     3121.37     34.10 o 
  12   1   7     1695.56     1690.94     26.60 o 
  13   1   7     1414.45     1404.30     29.93 o 
  14   1   7      695.15      673.54     26.00 o 
  15   1   7     1552.67     1490.32     38.20 o 
  16   1   7      287.37      303.05     36.50 o 
  17   1   7       80.06       78.00     18.26 o 
  18   1   7      216.43      186.26     24.86 o 
  19   1   7      113.20       87.26     32.61 o 
  20   1   7       47.99       35.93     18.09 o 
  21   1   7       62.76      104.16     22.31 o 
  22   1   7      108.43      122.72     22.22 o 
   1   2   7     7658.73     7771.31     48.08 o 
   2   2   7     2437.03     2417.35     19.58 o 
   3   2   7     2151.28     1958.51     18.05 o 
   4   2   7     1990.15     1909.33     17.20 o 
   5   2   7     6843.31     6847.98     49.08 o 
   6   2   7      577.90      570.62      9.47 o 
   7   2   7      689.64      671.67     11.05 o 
   8   2   7     1659.05     1586.01     19.72 o 
   9   2   7      325.41      336.62      9.86 o 
  10   2   7     1480.94     1539.70     21.74 o 
  11   2   7      812.35      755.03     16.63 o 
  12   2   7     1302.31     1266.86     25.09 o 
  13   2   7     1024.31     1024.73     26.12 o 
  14   2   7      851.12      817.28     22.20 o 
  15   2   7       43.19       33.66      8.36 o 
  16   2   7       49.74       14.94     11.16 o 
  17   2   7      191.08      131.78     18.53 o 
  18   2   7       45.64       54.58     14.82 o 
  19   2   7       77.94      103.93     18.27 o 
  20   2   7       14.62       23.90     14.49 o 
  21   2   7       15.92       21.97     15.61 o 
  22   2   7      140.44       98.46     24.51 o 
   0   3   7     5462.99     5327.59     51.53 o 
   1   3   7      764.26      833.44      8.55 o 
   2   3   7       99.27       85.40      4.26 o 
   3   3   7     1180.04     1187.62     13.19 o 
   4   3   7     1087.46     1176.37     14.24 o 
   5   3   7     1442.30     1539.63     16.16 o 
   6   3   7       33.63       36.10      5.20 o 
   7   3   7     2068.37     2067.14     24.82 o 
   8   3   7      744.25      765.84     16.02 o 
   9   3   7       14.89       24.23      4.89 o 
  10   3   7      631.30      563.79     15.69 o 
  11   3   7     1030.52      941.15     22.90 o 
  12   3   7     2238.27     2141.93     37.25 o 
  13   3   7     1335.78     1300.44     40.30 o 
  14   3   7      172.18      161.93     14.64 o 
  15   3   7      193.47      222.12     21.94 o 
  16   3   7       78.62       57.63     14.31 o 
  17   3   7      376.17      428.96     30.85 o 
  18   3   7      278.24      313.07     39.86 o 
  19   3   7      144.91      200.67     36.60 o 
  20   3   7      186.91      156.18     26.72 o 
  21   3   7        9.22       10.43     17.95 o 
   1   4   7     7549.69     7830.09     66.99 o 
   2   4   7     1964.48     2038.41     22.02 o 
   3   4   7     1232.76     1222.78     13.44 o 
   4   4   7      327.78      351.39      8.42 o 
   5   4   7      421.53      462.44     13.05 o 
   6   4   7     3467.48     3370.46     35.92 o 
   7   4   7      379.24      410.12     10.74 o 
   8   4   7     3012.04     3109.16     59.47 o 
   9   4   7      367.24      374.49     15.89 o 
  10   4   7     1019.59      999.08     27.46 o 
  11   4   7      723.15      729.08     28.14 o 
  12   4   7      355.60      336.86     19.74 o 
  13   4   7       38.21       33.80     10.70 o 
  14   4   7      341.12      340.80     26.37 o 
  15   4   7       37.65       45.24     13.08 o 
  16   4   7      212.50      228.78     23.20 o 
  17   4   7      376.19      411.50     28.87 o 
  18   4   7      247.10      316.59     29.92 o 
  19   4   7       95.17       95.66     20.40 o 
  20   4   7       52.57       69.64     19.82 o 
   0   5   7     1453.62     1561.60     28.80 o 
   1   5   7      249.99      250.13      9.15 o 
   2   5   7      429.32      483.73     13.11 o 
   3   5   7      554.69      583.14     14.40 o 
   4   5   7      271.08      307.74     10.67 o 
   5   5   7      112.81      110.45     10.12 o 
   6   5   7     1428.64     1580.60     29.63 o 
   7   5   7      200.29      207.94     13.38 o 
   8   5   7      393.53      369.52     24.36 o 
   9   5   7       14.99       22.40     10.89 o 
  10   5   7     1102.00     1017.74     34.02 o 
  11   5   7      235.51      221.18     21.09 o 
  12   5   7        4.76       22.62     10.87 o 
  13   5   7     1158.63     1205.64     40.28 o 
  14   5   7      444.91      500.39     47.02 o 
  15   5   7      343.81      374.84     29.41 o 
  16   5   7       16.03       11.11     12.65 o 
  17   5   7       59.07       46.95     19.50 o 
  18   5   7       49.63       62.76     19.06 o 
  19   5   7      224.35      266.16     33.72 o 
   1   6   7      444.97      453.83     19.42 o 
   2   6   7        5.89       13.32      7.17 o 
   3   6   7      383.94      410.37     21.27 o 
   4   6   7      895.37      897.25     31.82 o 
   5   6   7     1630.05     1572.72     38.17 o 
   6   6   7      361.40      374.13     16.72 o 
   7   6   7      197.86      191.90     18.26 o 
   8   6   7      206.92      216.80     21.44 o 
   9   6   7       55.17       54.45     13.02 o 
  10   6   7      646.13      644.18     30.88 o 
  11   6   7      787.08      890.48     40.16 o 
  12   6   7       94.19       76.80     15.22 o 
  13   6   7       37.71       25.86     13.25 o 
  14   6   7        2.47       11.41     13.89 o 
  15   6   7      237.03      220.87     26.47 o 
  16   6   7      490.55      489.86     37.52 o 
  17   6   7      121.67       98.99     22.05 o 
  18   6   7      141.26      110.70     25.96 o 
   0   7   7      285.10      325.46     31.94 o 
   1   7   7      125.96      151.79     16.51 o 
   2   7   7      210.38      190.02     15.84 o 
   3   7   7      338.15      321.52     19.28 o 
   4   7   7      400.35      496.78     29.20 o 
   5   7   7       19.40       24.59     12.28 o 
   6   7   7       16.89       16.08     12.61 o 
   7   7   7       53.49       74.62     18.59 o 
   8   7   7       13.64       11.79     15.84 o 
   9   7   7      181.63      165.51     36.92 o 
  10   7   7      105.01       98.54     18.91 o 
  11   7   7       78.58       52.15     16.66 o 
  12   7   7      722.73      777.41     42.30 o 
  13   7   7       51.08       57.60     18.99 o 
  14   7   7      184.17      222.30     27.80 o 
  15   7   7      158.58      147.21     25.56 o 
  16   7   7       27.94       40.36     20.13 o 
   1   8   7        3.11       24.27     12.31 o 
   2   8   7       83.90       70.45     15.70 o 
   3   8   7      196.31      153.72     23.96 o 
   4   8   7      166.48      136.11     23.19 o 
   5   8   7      396.71      348.30     33.15 o 
   6   8   7       44.49       85.38     24.34 o 
   7   8   7      190.93      168.57     37.61 o 
   8   8   7       48.58       50.90     19.67 o 
   9   8   7       48.64       11.29     17.67 o 
  10   8   7        2.39       13.68     17.15 o 
  11   8   7        4.85       17.98     19.28 o 
  12   8   7       32.21       30.88     21.16 o 
  13   8   7      231.20      220.96     33.42 o 
   0   9   7      177.07      148.87     37.95 o 
   1   9   7       37.01       14.82     17.01 o 
   2   9   7       90.37      134.91     29.74 o 
   3   9   7      172.21      117.23     43.25 o 
   4   9   7       66.32       82.53     33.19 o 
   5   9   7      102.08      201.32     67.51 o 
   6   9   7       19.12       41.36     25.14 o 
   7   9   7      102.09       66.88     25.96 o 
   8   9   7       59.04       63.62     28.17 o 
   9   9   7        1.04      -13.51     18.65 o 
   0   0   8     1472.55     1428.13     27.89 o 
   2   0   8     4543.22     4150.59     42.57 o 
   4   0   8      826.70      774.34     13.97 o 
   6   0   8      339.09      343.81     17.66 o 
   8   0   8     1802.29     2133.54     26.62 o 
  10   0   8     3597.95     3715.38     47.28 o 
  12   0   8     1862.35     2004.91     33.82 o 
  14   0   8     6659.38     6747.31     98.80 o 
  16   0   8      772.11      697.00     67.65 o 
  18   0   8      133.57      185.57     35.52 o 
  20   0   8      329.28      353.03     49.25 o 
  22   0   8       35.97       65.11     31.35 o 
   1   1   8     4592.35     4291.96     27.84 o 
   2   1   8     1270.07      931.77      9.67 o 
   3   1   8       84.21       98.37      3.86 o 
   4   1   8    16392.45    15579.78     93.32 o 
   5   1   8     2402.98     2421.60     21.22 o 
   6   1   8      197.92      197.86      5.45 o 
   7   1   8      768.54      809.29     10.61 o 
   8   1   8      678.52      655.00     10.48 o 
   9   1   8      974.88      924.23     14.07 o 
  10   1   8       20.96       23.14      4.85 o 
  11   1   8      429.54      476.50     18.01 o 
  12   1   8       42.63       57.49      6.95 o 
  13   1   8     1544.45     1537.25     31.65 o 
  14   1   8     2898.60     2970.68     46.27 o 
  15   1   8      707.13      738.77     28.51 o 
  16   1   8      384.33      300.18     40.79 o 
  17   1   8       24.99       30.47     14.55 o 
  18   1   8      152.39      137.15     22.37 o 
  19   1   8       12.63       10.56     14.43 o 
  20   1   8       16.08       40.06     16.37 o 
  21   1   8      131.52      177.13     24.48 o 
  22   1   8       62.08       83.39     21.23 o 
   0   2   8     1549.46     1429.69     17.43 o 
   1   2   8     2241.77     2229.09     17.71 o 
   2   2   8      191.17      197.70      5.12 o 
   3   2   8     1533.20     1425.35     14.20 o 
   4   2   8      175.82      144.27      6.22 o 
   5   2   8     1766.01     1791.03     17.97 o 
   6   2   8      703.76      853.73     12.00 o 
   7   2   8      979.11      977.52     12.44 o 
   8   2   8      295.31      232.14     10.38 o 
   9   2   8     1924.39     2054.61     24.33 o 
  10   2   8       34.76       16.17      4.81 o 
  11   2   8       69.20       55.29      7.17 o 
  12   2   8      556.54      583.17     17.81 o 
  13   2   8      167.54      167.71     11.91 o 
  14   2   8      431.32      441.18     17.48 o 
  15   2   8      809.12      757.32     24.34 o 
  16   2   8      463.08      496.90     30.22 o 
  17   2   8      154.35       65.90     20.72 o 
  18   2   8       89.18       54.24     15.46 o 
  19   2   8       63.31       27.45     14.96 o 
  20   2   8      127.60      105.68     25.34 o 
  21   2   8       70.82       98.87     23.07 o 
  22   2   8       92.74      100.60     25.31 o 
   1   3   8      159.37      139.74      3.95 o 
   2   3   8      744.57      688.03      8.55 o 
   3   3   8     1343.40     1272.22     13.52 o 
   4   3   8       80.03       97.91      4.71 o 
   5   3   8     5687.73     5713.88     41.92 o 
   6   3   8      131.86      115.71      6.27 o 
   7   3   8     1472.20     1397.68     19.88 o 
   8   3   8      107.59      100.86      7.94 o 
   9   3   8      842.28      864.69     17.45 o 
  10   3   8     1170.48     1175.30     22.47 o 
  11   3   8     3407.05     3388.62     47.86 o 
  12   3   8      301.09      329.48     17.01 o 
  13   3   8      774.48      790.03     23.72 o 
  14   3   8      421.57      360.28     26.72 o 
  15   3   8       43.99       44.11     12.12 o 
  16   3   8       74.79       66.08     18.98 o 
  17   3   8       49.04       41.41     15.07 o 
  18   3   8      251.57      205.29     27.52 o 
  19   3   8       33.29       45.28     18.30 o 
  20   3   8       41.38       51.41     25.66 o 
  21   3   8       12.70        8.13     17.87 o 
   0   4   8    11080.32    11826.29    104.77 o 
   1   4   8      852.75      848.80     12.15 o 
   2   4   8     6835.89     6843.70     50.57 o 
   3   4   8      561.47      537.05     10.23 o 
   4   4   8     1060.01     1088.34     14.70 o 
   5   4   8     1493.61     1618.71     19.75 o 
   6   4   8      142.47      129.40      6.87 o 
   7   4   8      343.97      358.39     11.98 o 
   8   4   8      452.62      484.67     16.12 o 
   9   4   8      900.24      879.08     22.81 o 
  10   4   8      504.22      533.15     21.68 o 
  11   4   8      340.25      344.42     18.97 o 
  12   4   8      779.74      742.91     26.86 o 
  13   4   8      472.54      497.52     23.89 o 
  14   4   8      912.45      949.28     36.98 o 
  15   4   8      219.66      226.27     21.62 o 
  16   4   8       14.75       14.85     11.75 o 
  17   4   8       13.36       13.67     12.97 o 
  18   4   8       83.76       74.56     17.33 o 
  19   4   8       63.69       78.32     18.65 o 
  20   4   8      201.31      195.23     26.31 o 
   1   5   8      226.05      270.97     10.60 o 
   2   5   8      604.93      616.27     15.57 o 
   3   5   8       32.04       27.91      5.65 o 
   4   5   8     1133.24     1200.89     31.48 o 
   5   5   8      218.32      224.43     11.89 o 
   6   5   8      506.66      596.61     19.06 o 
   7   5   8       27.87       54.85      9.09 o 
   8   5   8       19.30       30.14      9.14 o 
   9   5   8     2954.80     3070.24     59.39 o 
  10   5   8      581.66      638.15     29.23 o 
  11   5   8      295.31      309.49     22.92 o 
  12   5   8       87.87       97.00     15.54 o 
  13   5   8       29.79       32.80     12.73 o 
  14   5   8      158.04      155.65     19.50 o 
  15   5   8        0.06       13.60     11.96 o 
  16   5   8      103.74      118.72     19.00 o 
  17   5   8      274.26      319.98     31.51 o 
  18   5   8       59.28       61.87     19.34 o 
  19   5   8      237.62      355.85     52.14 o 
   0   6   8     1273.52     1319.63     42.85 o 
   1   6   8      269.89      290.96     16.82 o 
   2   6   8      132.18      158.64     13.45 o 
   3   6   8      762.24      773.05     27.71 o 
   4   6   8      869.76      927.79     30.11 o 
   5   6   8       74.47       91.10     17.96 o 
   6   6   8      383.99      410.61     36.25 o 
   7   6   8      288.69      241.77     21.68 o 
   8   6   8       12.37       10.72      9.38 o 
   9   6   8      339.94      318.19     26.74 o 
  10   6   8      456.70      473.09     31.24 o 
  11   6   8      588.14      616.22     35.28 o 
  12   6   8      403.63      364.71     32.04 o 
  13   6   8      189.15      193.67     24.17 o 
  14   6   8      278.21      258.45     27.38 o 
  15   6   8      404.14      375.51     44.95 o 
  16   6   8       22.77       14.01     16.76 o 
  17   6   8       15.45       18.62     17.63 o 
  18   6   8       76.35       78.01     35.54 o 
   1   7   8       62.49       57.61     11.54 o 
   2   7   8       50.16       43.50     15.59 o 
   3   7   8       20.86       10.67      9.84 o 
   4   7   8      120.97       92.68     16.22 o 
   5   7   8       43.39       19.76     14.38 o 
   6   7   8      153.00      134.79     20.37 o 
   7   7   8      412.54      387.55     28.99 o 
   8   7   8      378.61      327.62     31.58 o 
   9   7   8       36.58       42.51     16.13 o 
  10   7   8       73.50       35.72     21.18 o 
  11   7   8      311.07      305.94     37.95 o 
  12   7   8      347.46      442.33     34.23 o 
  13   7   8      227.60      224.43     26.66 o 
  14   7   8      136.87      107.43     22.86 o 
  15   7   8       35.75       32.37     18.63 o 
   0   8   8       70.81       43.19     17.30 o 
   1   8   8      204.45      166.64     22.59 o 
   2   8   8       56.29       61.02     15.42 o 
   3   8   8       16.35        2.30     18.42 o 
   4   8   8       25.61       20.10     18.92 o 
   5   8   8      381.47      322.55     36.61 o 
   6   8   8      147.71      139.69     23.85 o 
   7   8   8      392.68      403.28     36.47 o 
   8   8   8       44.03       37.14     18.80 o 
   9   8   8      167.67      196.24     28.83 o 
  10   8   8       33.59       34.55     19.54 o 
  11   8   8       25.37        7.31     22.41 o 
  12   8   8      206.87      295.75     36.07 o 
  13   8   8       95.75      120.55     29.05 o 
   1   9   8      138.38      111.48     25.51 o 
   2   9   8       26.97       31.83     22.29 o 
   3   9   8       15.27       13.15     21.22 o 
   4   9   8      103.46       93.39     27.99 o 
   5   9   8       25.47       27.75     24.87 o 
   6   9   8       24.88       42.05     43.60 o 
   7   9   8       73.79       71.42     22.64 o 
   8   9   8      248.94      204.59     30.62 o 
   9   9   8       27.90       34.53     21.55 o 
   2   0   9     3543.84     3041.56     34.26 o 
   4   0   9    10169.23     9754.02     96.36 o 
   6   0   9     4781.96     4578.25     48.39 o 
   8   0   9     1785.93     1818.18     25.82 o 
  10   0   9      855.60      876.86     20.06 o 
  12   0   9     1226.93     1238.29     29.10 o 
  14   0   9      934.02      988.62     31.56 o 
  16   0   9      646.87      754.38     57.08 o 
  18   0   9       38.07       64.61     25.72 o 
  20   0   9      292.18      189.87     77.69 o 
  22   0   9      294.13      332.77     53.75 o 
   0   1   9     2139.02     1981.55     22.09 o 
   1   1   9     4905.75     4690.92     30.51 o 
   2   1   9     2514.76     2308.87     17.58 o 
   3   1   9     5793.80     5538.79     39.32 o 
   4   1   9      221.95      185.19      5.31 o 
   5   1   9     7680.17     6976.04     46.71 o 
   6   1   9      110.78      129.17      5.96 o 
   7   1   9     1754.33     1838.38     17.47 o 
   8   1   9      753.17      726.71     11.00 o 
   9   1   9      161.16      146.17      6.22 o 
  10   1   9      380.57      381.35     10.65 o 
  11   1   9     1544.24     1606.55     22.95 o 
  12   1   9     1112.68     1050.34     19.00 o 
  13   1   9     1026.19     1038.96     23.34 o 
  14   1   9      168.05      165.23     15.60 o 
  15   1   9      155.70      143.52     18.41 o 
  16   1   9       26.50       40.32     15.21 o 
  17   1   9       84.48       74.93     15.43 o 
  18   1   9       70.91       74.86     16.58 o 
  19   1   9      713.43      764.51     39.42 o 
  20   1   9      119.07       92.84     19.65 o 
  21   1   9       19.66       15.48     15.04 o 
  22   1   9       67.80       71.68     20.31 o 
   1   2   9     1859.07     1932.36     16.16 o 
   2   2   9      153.20      160.41      4.92 o 
   3   2   9     1135.93     1062.33     12.34 o 
   4   2   9      366.75      413.86      7.98 o 
   5   2   9     5537.90     5648.39     40.64 o 
   6   2   9     2631.55     2773.43     25.82 o 
   7   2   9      392.49      402.91      8.32 o 
   8   2   9      935.74      918.10     13.51 o 
   9   2   9      581.19      613.27     13.57 o 
  10   2   9      261.05      237.56      9.71 o 
  11   2   9      204.14      217.77     10.79 o 
  12   2   9      699.00      727.80     21.19 o 
  13   2   9      629.35      678.19     19.96 o 
  14   2   9      712.16      714.47     27.28 o 
  15   2   9      129.14      138.11     13.38 o 
  16   2   9       41.95       50.10     12.22 o 
  17   2   9      162.78      110.12     26.16 o 
  18   2   9      248.51      205.18     29.10 o 
  19   2   9       59.39       35.94     16.73 o 
  20   2   9       75.89       61.74     19.52 o 
  21   2   9      270.78      298.51     42.89 o 
  22   2   9        4.14       28.82     20.24 o 
   0   3   9     2108.19     2117.51     22.94 o 
   1   3   9     2528.33     2423.19     18.66 o 
   2   3   9     2700.92     2553.19     20.11 o 
   3   3   9      995.06     1020.64     16.59 o 
   4   3   9     1547.29     1657.03     17.59 o 
   5   3   9     1461.46     1510.61     17.91 o 
   6   3   9     3444.29     3822.15     35.13 o 
   7   3   9      463.71      429.63     13.09 o 
   8   3   9       93.95      110.27      8.21 o 
   9   3   9      431.80      403.93     14.60 o 
  10   3   9     2311.35     2177.15     32.46 o 
  11   3   9      151.94      150.84     11.75 o 
  12   3   9     1037.93     1031.83     25.28 o 
  13   3   9      684.60      721.33     22.88 o 
  14   3   9      705.93      713.60     25.86 o 
  15   3   9      348.79      355.68     32.42 o 
  16   3   9        5.61       -6.37     11.67 o 
  17   3   9      526.24      478.38     36.21 o 
  18   3   9       27.63       30.53     16.54 o 
  19   3   9      204.07      160.36     26.06 o 
  20   3   9        8.08        5.21     18.44 o 
  21   3   9      138.88      140.35     27.13 o 
   1   4   9    12808.37    13060.70     73.82 o 
   2   4   9     9962.90     9970.37     61.87 o 
   3   4   9     3138.03     3300.79     25.79 o 
   4   4   9      749.23      759.21     12.07 o 
   5   4   9      330.02      330.95      9.92 o 
   6   4   9      175.75      168.19      8.98 o 
   7   4   9      425.98      437.87     13.93 o 
   8   4   9      360.55      391.85     15.18 o 
   9   4   9      724.89      757.69     22.04 o 
  10   4   9     1126.69     1084.59     29.03 o 
  11   4   9      292.76      331.80     21.53 o 
  12   4   9      385.61      393.52     21.20 o 
  13   4   9      196.57      187.45     23.07 o 
  14   4   9      348.30      417.88     25.26 o 
  15   4   9       50.16       55.86     15.21 o 
  16   4   9      234.05      242.39     26.55 o 
  17   4   9      217.11      231.80     24.73 o 
  18   4   9       65.42       52.62     15.79 o 
  19   4   9       80.53       81.31     20.06 o 
  20   4   9       40.98       49.89     18.45 o 
   0   5   9     2633.30     2589.16     42.63 o 
   1   5   9      606.60      604.60     13.81 o 
   2   5   9      553.77      544.99     12.36 o 
   3   5   9      570.58      569.90     14.64 o 
   4   5   9      226.22      216.83     10.54 o 
   5   5   9      473.93      511.12     19.46 o 
   6   5   9     1490.05     1539.65     39.38 o 
   7   5   9      925.83      921.54     24.05 o 
   8   5   9      896.15      896.63     27.70 o 
   9   5   9      359.16      424.72     34.77 o 
  10   5   9      419.42      451.57     25.52 o 
  11   5   9       17.52        5.05      9.96 o 
  12   5   9       24.52       13.29     11.02 o 
  13   5   9      321.03      284.80     23.23 o 
  14   5   9       79.68       93.46     16.27 o 
  15   5   9       55.09       34.24     14.06 o 
  16   5   9      262.43      246.50     23.98 o 
  17   5   9      208.42      236.10     24.94 o 
  18   5   9       50.41       38.47     15.05 o 
  19   5   9       51.77       49.98     17.69 o 
   1   6   9      288.77      287.41     18.66 o 
   2   6   9      614.47      691.85     25.03 o 
   3   6   9     2005.61     2059.69     41.66 o 
   4   6   9       68.12       90.40     14.27 o 
   5   6   9      513.87      529.52     27.82 o 
   6   6   9      261.49      245.56     14.83 o 
   7   6   9       66.44       82.54     13.77 o 
   8   6   9      152.94      179.79     18.13 o 
   9   6   9        0.22       -3.47      9.57 o 
  10   6   9      318.37      276.80     25.36 o 
  11   6   9      301.11      266.01     22.39 o 
  12   6   9       60.06       61.46     15.33 o 
  13   6   9      108.73       97.14     17.48 o 
  14   6   9       48.54       69.26     16.73 o 
  15   6   9       44.02       57.42     18.10 o 
  16   6   9       12.93       21.71     16.49 o 
  17   6   9       32.05       17.72     17.83 o 
   0   7   9      647.41      652.17     35.55 o 
   1   7   9      188.54      190.91     16.14 o 
   2   7   9      348.56      377.83     20.68 o 
   3   7   9       82.60       64.57     20.64 o 
   4   7   9      339.19      353.97     29.52 o 
   5   7   9       47.00       39.24     17.85 o 
   6   7   9       40.87       40.56     14.81 o 
   7   7   9      291.66      311.54     26.66 o 
   8   7   9      224.41      203.06     22.71 o 
   9   7   9      348.06      363.66     42.20 o 
  10   7   9       33.13       41.10     23.20 o 
  11   7   9       95.17      108.44     22.82 o 
  12   7   9       30.10        2.71     17.58 o 
  13   7   9      179.22      145.34     26.98 o 
  14   7   9      227.49      279.41     29.73 o 
  15   7   9      175.56      210.91     28.06 o 
   1   8   9       57.03       59.48     14.65 o 
   2   8   9        3.39       14.98     12.33 o 
   3   8   9      167.66      155.55     28.13 o 
   4   8   9      271.00      282.36     35.29 o 
   5   8   9      579.50      619.30     41.72 o 
   6   8   9      331.89      356.13     37.67 o 
   7   8   9      380.61      303.47     32.60 o 
   8   8   9       26.64       18.61     17.27 o 
   9   8   9      177.50      161.83     26.77 o 
  10   8   9       53.83       46.25     21.20 o 
  11   8   9      220.36      269.66     56.87 o 
  12   8   9        6.69        6.46     18.96 o 
  13   8   9       13.60       15.79     21.52 o 
   0   9   9       92.31       -2.57     26.06 o 
   1   9   9       68.20       45.44     21.99 o 
   2   9   9      188.79      237.60     46.40 o 
   3   9   9       17.99       13.64     21.86 o 
   4   9   9      229.14      232.64     35.89 o 
   5   9   9       39.41       55.16     24.79 o 
   6   9   9       39.47       31.35     21.26 o 
   7   9   9        5.63       40.81     21.03 o 
   8   9   9       19.82       22.47     20.34 o 
   0   0  10    11003.46    10482.12    136.02 o 
   2   0  10     6322.24     6088.08     56.97 o 
   4   0  10      102.35      116.51      7.21 o 
   6   0  10     1435.18     1544.89     33.93 o 
   8   0  10      152.09      164.80      9.11 o 
  10   0  10     1163.23     1033.69     23.89 o 
  12   0  10      164.15      143.66     14.46 o 
  14   0  10      311.86      286.71     22.51 o 
  16   0  10      674.31      726.31     99.43 o 
  18   0  10      211.94      185.39     35.59 o 
  20   0  10      265.36      267.76     58.01 o 
  22   0  10       63.78      106.07     47.65 o 
   1   1  10     2319.21     2295.65     18.23 o 
   2   1  10      761.41      805.33      9.67 o 
   3   1  10     8659.80     8299.68     54.17 o 
   4   1  10     6158.88     6303.05     43.44 o 
   5   1  10     5386.94     5427.98     38.73 o 
   6   1  10     1178.65     1169.01     13.09 o 
   7   1  10      515.97      527.87      8.93 o 
   8   1  10       96.53       90.50      5.04 o 
   9   1  10      629.99      644.69     11.45 o 
  10   1  10      567.74      583.65     16.16 o 
  11   1  10     2454.53     2517.55     29.71 o 
  12   1  10      703.30      691.56     17.93 o 
  13   1  10     1446.12     1505.23     26.91 o 
  14   1  10       35.58       36.83      8.74 o 
  15   1  10      152.14      122.72     15.10 o 
  16   1  10     1286.50     1227.98     41.40 o 
  17   1  10      264.58      247.64     30.01 o 
  18   1  10        9.19       33.34     13.43 o 
  19   1  10      101.14      113.50     19.44 o 
  20   1  10      248.51      281.04     27.94 o 
  21   1  10      104.10      122.53     21.48 o 
  22   1  10      140.78      190.86     42.48 o 
   0   2  10     2250.98     2273.21     21.88 o 
   1   2  10     1237.91     1140.45     10.76 o 
   2   2  10     1716.41     1838.72     16.12 o 
   3   2  10     2216.46     2242.89     19.12 o 
   4   2  10      142.61      165.51      5.17 o 
   5   2  10     8330.44     8567.37     55.32 o 
   6   2  10      629.21      573.15      9.02 o 
   7   2  10      827.72      818.85     10.60 o 
   8   2  10      550.92      532.40      8.99 o 
   9   2  10      470.10      484.54      9.58 o 
  10   2  10      648.10      667.40     13.09 o 
  11   2  10     1093.91     1078.51     20.49 o 
  12   2  10        9.01       17.83      7.12 o 
  13   2  10     3236.66     3068.46     43.99 o 
  14   2  10     1036.94     1042.29     34.80 o 
  15   2  10      199.35      201.71     15.23 o 
  16   2  10       88.50       84.29     15.15 o 
  17   2  10       83.11       70.13     15.50 o 
  18   2  10        7.52       28.45     13.45 o 
  19   2  10        4.42       17.80     15.26 o 
  20   2  10      111.57       99.68     22.98 o 
  21   2  10      115.00      104.37     24.05 o 
  22   2  10      131.67      149.57     30.15 o 
   1   3  10     3033.51     2932.23     21.85 o 
   2   3  10      626.74      641.42      9.29 o 
   3   3  10      290.49      313.56      8.27 o 
   4   3  10     2503.70     2861.96     25.52 o 
   5   3  10      121.12      148.48      7.18 o 
   6   3  10     2175.58     2070.87     34.64 o 
   7   3  10      461.80      498.55     11.90 o 
   8   3  10      401.39      402.85     13.89 o 
   9   3  10      893.14     1006.91     19.41 o 
  10   3  10     2127.31     2243.47     29.98 o 
  11   3  10      698.04      669.76     18.92 o 
  12   3  10       18.81       18.94      8.69 o 
  13   3  10       44.09       31.97     10.95 o 
  14   3  10      585.64      609.46     55.85 o 
  15   3  10      697.93      714.49     30.43 o 
  16   3  10       94.22       74.99     26.23 o 
  17   3  10      214.68      187.19     22.36 o 
  18   3  10       97.99      109.94     21.89 o 
  19   3  10      319.34      386.87     36.46 o 
  20   3  10       82.34       38.52     22.40 o 
  21   3  10       78.13       65.73     22.45 o 
   0   4  10      961.46      976.11     14.95 o 
   1   4  10      510.27      532.63      8.57 o 
   2   4  10     1634.89     1570.32     15.24 o 
   3   4  10     1962.44     2073.92     20.70 o 
   4   4  10       57.99       75.88      5.30 o 
   5   4  10      162.56      166.84      8.46 o 
   6   4  10      150.60      166.42      8.92 o 
   7   4  10      256.98      260.46     13.95 o 
   8   4  10       59.81       54.04      8.68 o 
   9   4  10      175.77      193.64     13.22 o 
  10   4  10      444.46      494.80     21.65 o 
  11   4  10     2957.63     2898.16     51.81 o 
  12   4  10     1356.66     1414.39     38.23 o 
  13   4  10      458.70      488.98     25.79 o 
  14   4  10      793.21      872.04     39.44 o 
  15   4  10      263.31      292.20     39.13 o 
  16   4  10       81.93      104.09     18.64 o 
  17   4  10       88.98       90.98     23.64 o 
  18   4  10      173.50      166.43     22.25 o 
  19   4  10       27.58       51.67     18.12 o 
  20   4  10      100.85      109.16     22.75 o 
   1   5  10       35.72       42.23      5.17 o 
   2   5  10      778.24      727.99     15.26 o 
   3   5  10      802.36      805.46     17.75 o 
   4   5  10      142.80      128.73      9.09 o 
   5   5  10      690.66      703.54     16.84 o 
   6   5  10     1385.83     1413.33     28.51 o 
   7   5  10      705.65      663.16     25.81 o 
   8   5  10     1956.64     2092.34     47.50 o 
   9   5  10      639.96      663.49     28.94 o 
  10   5  10       47.15       52.67     12.42 o 
  11   5  10      415.95      440.86     27.83 o 
  12   5  10      137.88      136.41     20.50 o 
  13   5  10      162.90      156.98     18.93 o 
  14   5  10        7.89       13.88     11.86 o 
  15   5  10       52.56       63.77     15.09 o 
  16   5  10      231.11      222.35     23.25 o 
  17   5  10       60.29       16.63     14.42 o 
  18   5  10      191.12      223.11     36.62 o 
  19   5  10       10.73       26.99     16.16 o 
   0   6  10     4727.20     4816.71     92.38 o 
   1   6  10       80.19       75.18     10.87 o 
   2   6  10      634.94      704.54     29.47 o 
   3   6  10      808.31      848.32     40.52 o 
   4   6  10      269.31      294.31     20.77 o 
   5   6  10      388.27      422.61     29.85 o 
   6   6  10      391.29      400.44     19.60 o 
   7   6  10      345.54      347.66     22.41 o 
   8   6  10        8.62       11.96     10.50 o 
   9   6  10       21.63       34.01     12.31 o 
  10   6  10       81.12       76.84     14.81 o 
  11   6  10      711.39      757.68     34.68 o 
  12   6  10      154.86      134.85     19.00 o 
  13   6  10       83.40       69.94     15.52 o 
  14   6  10       32.08       27.40     18.37 o 
  15   6  10      222.79      212.34     23.59 o 
  16   6  10      280.40      295.76     30.82 o 
  17   6  10       52.49       34.37     18.44 o 
   1   7  10      392.13      376.65     20.66 o 
   2   7  10      713.95      710.98     28.83 o 
   3   7  10      152.76      178.62     26.52 o 
   4   7  10       48.16       45.88     12.87 o 
   5   7  10       57.43       56.68     17.15 o 
   6   7  10      214.45      290.02     29.29 o 
   7   7  10       49.22       44.97     19.40 o 
   8   7  10      441.57      353.15     33.23 o 
   9   7  10      175.85      125.21     29.47 o 
  10   7  10      104.05       87.94     18.62 o 
  11   7  10       10.52       36.48     18.40 o 
  12   7  10      150.03       98.73     28.82 o 
  13   7  10       58.63       45.10     29.33 o 
  14   7  10      173.04      186.71     30.44 o 
  15   7  10       35.08       26.35     20.10 o 
   0   8  10       52.26       90.84     33.63 o 
   1   8  10       16.55        8.51     11.73 o 
   2   8  10      146.58       99.14     15.89 o 
   3   8  10      119.91       85.63     21.73 o 
   4   8  10      476.02      469.81     43.01 o 
   5   8  10      531.24      600.58     41.99 o 
   6   8  10       78.44       25.49     17.22 o 
   7   8  10       53.27       51.32     19.32 o 
   8   8  10       33.69       15.90     18.06 o 
   9   8  10       16.81       25.94     19.39 o 
  10   8  10      145.48      147.70     26.77 o 
  11   8  10       85.85       91.09     25.17 o 
  12   8  10       51.00       78.51     23.80 o 
   1   9  10      111.53      101.72     26.06 o 
   2   9  10      318.17      334.35     78.98 o 
   3   9  10      313.68      386.05     78.78 o 
   4   9  10       63.62       46.11     24.25 o 
   5   9  10      141.92      123.49     25.93 o 
   6   9  10        8.93       11.38     19.02 o 
   7   9  10      108.39       83.36     25.03 o 
   8   9  10       73.33       66.19     25.31 o 
   2   0  11     6387.94     6276.95     59.45 o 
   4   0  11     7003.89     6487.91     61.73 o 
   6   0  11     6248.45     6839.34     69.19 o 
   8   0  11     1258.85     1176.40     20.41 o 
  10   0  11      238.11      244.95     14.79 o 
  12   0  11     3218.98     3227.52     56.83 o 
  14   0  11       34.73       26.74     11.47 o 
  16   0  11       14.55       -7.69     16.14 o 
  18   0  11      162.10      183.11     39.03 o 
  20   0  11        8.58       16.35     35.10 o 
  22   0  11       29.86       31.05     28.51 o 
   0   1  11     7229.90     6484.33     63.78 o 
   1   1  11     2482.81     2562.73     20.34 o 
   2   1  11     2072.33     1851.57     16.45 o 
   3   1  11     6324.94     6348.43     45.05 o 
   4   1  11     1510.30     1624.59     17.07 o 
   5   1  11     5018.45     4708.21     34.29 o 
   6   1  11     1582.93     1663.72     17.35 o 
   7   1  11     1000.30     1025.53     13.18 o 
   8   1  11      534.84      536.57      9.98 o 
   9   1  11      398.40      383.50     10.12 o 
  10   1  11      208.11      197.12      7.98 o 
  11   1  11      508.17      502.84     13.16 o 
  12   1  11     5777.65     5607.25     60.82 o 
  13   1  11     3537.42     3618.07     46.40 o 
  14   1  11     1088.17     1040.84     26.81 o 
  15   1  11       27.98       30.05     10.77 o 
  16   1  11      324.28      368.75     26.84 o 
  17   1  11      522.93      532.67     31.87 o 
  18   1  11        7.09        8.76     12.52 o 
  19   1  11       67.50       83.46     17.96 o 
  20   1  11       73.30      119.35     20.51 o 
  21   1  11      166.77      202.77     29.81 o 
  22   1  11       61.60       63.78     27.49 o 
   1   2  11     1734.16     1536.35     12.74 o 
   2   2  11     5510.55     5313.46     35.66 o 
   3   2  11      799.03      812.16     10.27 o 
   4   2  11     3317.97     3402.95     24.84 o 
   5   2  11     2710.11     2843.20     22.83 o 
   6   2  11      483.24      493.90      8.73 o 
   7   2  11      112.80      124.62      4.91 o 
   8   2  11     1182.25     1104.31     13.48 o 
   9   2  11      265.08      285.12     10.97 o 
  10   2  11     1701.64     1618.25     21.95 o 
  11   2  11      297.45      296.48     10.81 o 
  12   2  11      157.31      153.56     10.19 o 
  13   2  11     1560.20     1534.67     29.58 o 
  14   2  11       68.30       70.98     10.53 o 
  15   2  11      383.19      409.31     27.36 o 
  16   2  11      120.80      103.68     15.38 o 
  17   2  11      147.21      121.42     18.13 o 
  18   2  11       57.50       56.92     18.32 o 
  19   2  11       65.44       98.34     28.32 o 
  20   2  11      140.80      153.55     26.30 o 
  21   2  11       76.95       52.29     19.66 o 
   0   3  11      838.97      899.97     14.88 o 
   1   3  11     8926.51     9028.85     55.05 o 
   2   3  11     2312.82     2250.64     19.96 o 
   3   3  11      328.06      347.30      7.79 o 
   4   3  11       66.85       64.53      5.07 o 
   5   3  11     1026.12     1071.79     16.67 o 
   6   3  11      295.86      288.07      9.04 o 
   7   3  11     1399.42     1475.65     20.67 o 
   8   3  11      480.42      475.16     13.51 o 
   9   3  11     3348.85     3301.35     36.63 o 
  10   3  11      972.32      942.66     19.48 o 
  11   3  11     1594.90     1667.67     45.59 o 
  12   3  11       18.35        9.92      8.97 o 
  13   3  11      151.33      156.02     25.39 o 
  14   3  11       58.85       70.74     18.07 o 
  15   3  11      685.31      711.20     35.73 o 
  16   3  11      514.95      603.28     34.65 o 
  17   3  11       48.71       26.69     14.45 o 
  18   3  11      184.33      174.22     26.00 o 
  19   3  11       71.70       57.86     19.52 o 
  20   3  11      148.45      123.90     25.09 o 
  21   3  11       11.08        0.86     17.02 o 
   1   4  11     3285.71     3484.06     26.97 o 
   2   4  11      163.35      143.90      7.74 o 
   3   4  11     1777.52     1973.17     22.81 o 
   4   4  11      676.54      702.69     13.11 o 
   5   4  11      290.35      255.26      9.11 o 
   6   4  11     1421.35     1441.80     23.92 o 
   7   4  11      325.22      354.70     15.11 o 
   8   4  11      491.27      461.95     18.01 o 
   9   4  11      257.47      254.00     14.93 o 
  10   4  11        3.97        0.40      7.60 o 
  11   4  11      656.41      666.29     33.45 o 
  12   4  11      167.17      156.37     18.44 o 
  13   4  11      476.29      487.75     40.21 o 
  14   4  11      152.80      137.46     24.53 o 
  15   4  11      164.00      159.66     21.22 o 
  16   4  11      226.52      187.58     22.98 o 
  17   4  11      149.62      172.17     23.47 o 
  18   4  11       56.39       42.31     17.67 o 
  19   4  11        0.56       -2.83     16.11 o 
  20   4  11       52.66       64.71     20.35 o 
   0   5  11      149.91      179.32     16.24 o 
   1   5  11       32.76       29.12      5.98 o 
   2   5  11      208.20      211.85     10.63 o 
   3   5  11     1139.39     1153.97     23.21 o 
   4   5  11      478.58      463.83     13.30 o 
   5   5  11       73.42       78.08      7.72 o 
   6   5  11       37.35       24.23      8.34 o 
   7   5  11      171.83      156.63     15.26 o 
   8   5  11      248.98      278.40     18.16 o 
   9   5  11      139.63      155.62     16.75 o 
  10   5  11       13.41       16.80     10.71 o 
  11   5  11      249.51      313.03     23.22 o 
  12   5  11      529.98      528.78     29.43 o 
  13   5  11      181.91      195.55     20.57 o 
  14   5  11        0.61       -9.05     10.53 o 
  15   5  11       32.58       29.70     13.83 o 
  16   5  11       79.92       60.32     17.11 o 
  17   5  11       31.64       10.86     15.68 o 
  18   5  11       22.55       39.53     16.18 o 
  19   5  11        3.55       26.19     16.70 o 
   1   6  11      350.82      325.97     17.76 o 
   2   6  11      754.51      820.16     23.84 o 
   3   6  11       21.75       22.22     11.81 o 
   4   6  11      809.38      830.70     28.33 o 
   5   6  11      254.01      306.62     19.73 o 
   6   6  11       35.65       40.79     11.97 o 
   7   6  11       55.76       60.28     12.73 o 
   8   6  11      494.33      537.47     27.94 o 
   9   6  11      128.96      111.52     18.07 o 
  10   6  11      221.76      200.40     20.18 o 
  11   6  11      135.78       90.15     16.00 o 
  12   6  11      147.74       98.13     17.48 o 
  13   6  11        7.84       36.65     13.81 o 
  14   6  11       21.24       -4.91     13.13 o 
  15   6  11      213.56      209.19     35.03 o 
  16   6  11      394.51      410.37     31.97 o 
  17   6  11       20.48       36.06     18.78 o 
   0   7  11      139.94      104.00     18.02 o 
   1   7  11       84.36      105.96     14.49 o 
   2   7  11      187.90      144.91     19.09 o 
   3   7  11      808.18      810.50     33.13 o 
   4   7  11      440.68      404.33     28.75 o 
   5   7  11       89.33      116.90     20.94 o 
   6   7  11       99.00       78.20     18.03 o 
   7   7  11      343.74      369.35     32.06 o 
   8   7  11      143.25      113.16     18.78 o 
   9   7  11       32.13       40.69     15.06 o 
  10   7  11      102.30       54.67     17.12 o 
  11   7  11       40.72       37.19     19.31 o 
  12   7  11      131.31      142.00     26.97 o 
  13   7  11      137.74      141.46     27.78 o 
  14   7  11       97.78       52.46     22.33 o 
  15   7  11        6.48       30.53     20.58 o 
   1   8  11      106.71       72.27     16.76 o 
   2   8  11      164.11      157.33     20.05 o 
   3   8  11      148.49      109.51     25.84 o 
   4   8  11      373.33      358.82     42.21 o 
   5   8  11        8.21       -8.76     18.37 o 
   6   8  11      105.68       65.41     19.91 o 
   7   8  11      117.01       97.83     22.78 o 
   8   8  11       18.17       30.21     20.05 o 
   9   8  11       47.33       20.39     18.48 o 
  10   8  11       35.83       42.00     20.50 o 
  11   8  11       30.53       36.85     21.70 o 
  12   8  11       41.96       19.49     18.22 o 
   0   9  11       12.54        4.42     30.07 o 
   1   9  11       16.51       30.38     24.05 o 
   2   9  11       67.24       84.24     57.57 o 
   3   9  11       29.88       56.02     80.72 o 
   4   9  11      105.02      111.79     29.86 o 
   5   9  11      180.16      141.71     32.00 o 
   6   9  11      207.76      234.40     31.79 o 
   7   9  11       59.84       34.31     20.17 o 
   8   9  11       21.92       -0.45     21.30 o 
   0   0  12    19602.21    17625.60    221.19 o 
   2   0  12    10144.22    10056.36     89.48 o 
   4   0  12     9485.32     9454.54     91.17 o 
   6   0  12     3157.19     3420.57     43.77 o 
   8   0  12      632.46      643.74     16.64 o 
  10   0  12     2810.54     2578.97     35.31 o 
  12   0  12     1191.33     1138.74     32.14 o 
  14   0  12     1224.15     1194.37     44.73 o 
  16   0  12      118.83      123.37     27.82 o 
  18   0  12       58.39      106.37     31.46 o 
  20   0  12      307.54      475.33     56.76 o 
  22   0  12       49.85      110.23     37.87 o 
   1   1  12     4410.01     4184.39     31.35 o 
   2   1  12     4999.64     5675.81     36.87 o 
   3   1  12     2768.64     2531.91     23.03 o 
   4   1  12     5512.14     6350.59     46.70 o 
   5   1  12     6545.70     6679.11     47.21 o 
   6   1  12      105.24       92.98      5.00 o 
   7   1  12       86.52       74.10      4.91 o 
   8   1  12      318.99      326.90      8.62 o 
   9   1  12      637.60      648.60     12.04 o 
  10   1  12     3432.34     3388.82     31.47 o 
  11   1  12     2580.83     2555.95     30.77 o 
  12   1  12     1090.45     1153.60     23.30 o 
  13   1  12      201.19      230.11     13.67 o 
  14   1  12     1633.42     1538.81     36.71 o 
  15   1  12      305.34      326.44     25.13 o 
  16   1  12       78.77       74.33     15.09 o 
  17   1  12       82.45       66.43     15.35 o 
  18   1  12      426.80      462.17     31.57 o 
  19   1  12      104.16      162.30     34.27 o 
  20   1  12       74.63       96.55     24.33 o 
  21   1  12       55.18       62.79     21.34 o 
  22   1  12       59.84      112.83     30.40 o 
   0   2  12     6256.09     6162.96     50.18 o 
   1   2  12     1000.71     1109.68     11.47 o 
   2   2  12    13291.73    12928.75     74.33 o 
   3   2  12      332.64      360.54      6.73 o 
   4   2  12     5737.71     5925.89     39.86 o 
   5   2  12     1540.31     1454.97     15.42 o 
   6   2  12     1779.61     1879.35     18.60 o 
   7   2  12      853.13      788.83     11.24 o 
   8   2  12      160.98      148.98      5.79 o 
   9   2  12      313.62      333.04      8.86 o 
  10   2  12      440.44      434.89     11.78 o 
  11   2  12      596.89      608.36     14.46 o 
  12   2  12     4507.12     4328.40     57.93 o 
  13   2  12      629.48      623.98     19.26 o 
  14   2  12     1463.26     1441.10     31.97 o 
  15   2  12      961.75     1045.25     35.24 o 
  16   2  12      279.90      292.67     22.56 o 
  17   2  12      182.08      205.70     26.13 o 
  18   2  12       51.94       33.03     17.22 o 
  19   2  12      204.54      241.08     29.89 o 
  20   2  12      418.36      457.29     38.63 o 
  21   2  12      162.71      139.61     27.01 o 
   1   3  12     1179.91     1385.76     14.93 o 
   2   3  12      177.23      156.54      5.78 o 
   3   3  12     4828.79     4801.43     40.59 o 
   4   3  12      742.70      788.29     13.38 o 
   5   3  12      414.75      491.36     11.71 o 
   6   3  12      135.08      184.01      8.86 o 
   7   3  12     1493.86     1428.76     22.26 o 
   8   3  12      596.11      567.06     13.97 o 
   9   3  12      931.69      949.41     20.42 o 
  10   3  12      233.06      232.41     12.15 o 
  11   3  12      201.78      225.52     12.45 o 
  12   3  12     1385.18     1374.34     36.90 o 
  13   3  12      208.91      216.71     18.59 o 
  14   3  12      141.13      149.47     19.03 o 
  15   3  12      274.77      281.98     24.50 o 
  16   3  12      218.19      205.49     23.04 o 
  17   3  12       91.51       96.89     18.89 o 
  18   3  12       18.61        8.26     15.89 o 
  19   3  12       91.92      126.63     25.41 o 
  20   3  12       84.45       67.69     26.67 o 
  21   3  12       41.65       23.63     26.49 o 
   0   4  12     8001.79     8010.77     83.90 o 
   1   4  12     1281.19     1362.84     16.87 o 
   2   4  12       71.96       95.78      5.50 o 
   3   4  12      267.14      311.76      8.77 o 
   4   4  12      294.30      266.40      9.07 o 
   5   4  12      877.93      871.69     17.57 o 
   6   4  12      295.15      296.45     13.22 o 
   7   4  12       40.62       25.68      8.12 o 
   8   4  12      148.03      157.94     11.48 o 
   9   4  12       40.11       33.87      8.39 o 
  10   4  12      363.24      359.64     21.07 o 
  11   4  12      926.81      973.90     31.54 o 
  12   4  12      318.45      306.65     21.10 o 
  13   4  12      444.43      419.46     24.77 o 
  14   4  12      469.98      445.60     30.49 o 
  15   4  12        7.08       22.54     13.76 o 
  16   4  12      111.70      142.08     24.38 o 
  17   4  12      223.39      202.41     24.92 o 
  18   4  12      520.43      568.65     38.36 o 
  19   4  12      119.28       98.10     24.30 o 
  20   4  12       67.67       42.34     18.58 o 
   1   5  12      311.89      327.34     10.79 o 
   2   5  12      136.83      119.45     10.55 o 
   3   5  12     1160.51     1260.60     21.40 o 
   4   5  12      432.56      454.20     14.88 o 
   5   5  12      113.15      130.42      9.93 o 
   6   5  12      689.43      683.42     20.10 o 
   7   5  12      555.07      593.05     25.34 o 
   8   5  12      663.44      599.11     33.21 o 
   9   5  12       65.59       59.69     18.39 o 
  10   5  12      372.29      392.51     29.33 o 
  11   5  12      740.31      845.12     34.41 o 
  12   5  12       39.61       65.96     14.23 o 
  13   5  12       51.79       50.63     14.20 o 
  14   5  12      118.22       84.65     16.66 o 
  15   5  12       79.12       82.96     19.74 o 
  16   5  12       36.46       10.22     13.18 o 
  17   5  12      289.97      304.54     27.47 o 
  18   5  12       60.04       41.61     16.18 o 
  19   5  12       32.53       41.78     17.90 o 
   0   6  12     1499.18     1498.61     47.93 o 
   1   6  12      999.88      987.51     25.76 o 
   2   6  12      945.09     1048.64     35.20 o 
   3   6  12      151.35      137.12     15.00 o 
   4   6  12       97.97       86.51     12.90 o 
   5   6  12      184.84      195.35     20.83 o 
   6   6  12        0.25       -4.34     11.97 o 
   7   6  12      263.75      258.83     33.87 o 
   8   6  12      221.63      217.27     27.10 o 
   9   6  12       54.08       46.82     15.03 o 
  10   6  12      137.61      186.67     19.21 o 
  11   6  12       99.43       80.72     15.13 o 
  12   6  12       31.31       14.77     12.21 o 
  13   6  12      235.20      192.75     21.60 o 
  14   6  12      206.19      184.45     32.13 o 
  15   6  12      333.43      296.46     27.91 o 
  16   6  12        4.41       22.65     15.47 o 
  17   6  12      175.79      169.28     25.92 o 
   1   7  12       59.79       40.22     12.46 o 
   2   7  12      309.95      352.09     22.52 o 
   3   7  12      170.88      147.28     19.06 o 
   4   7  12      408.84      420.50     31.64 o 
   5   7  12      146.33      148.61     22.63 o 
   6   7  12      192.59      196.21     25.42 o 
   7   7  12      630.98      700.62     37.34 o 
   8   7  12       61.86       38.58     15.56 o 
   9   7  12       47.91       50.60     16.03 o 
  10   7  12       76.64      113.96     22.80 o 
  11   7  12       16.18       13.70     15.88 o 
  12   7  12       14.96       22.77     20.47 o 
  13   7  12       54.16       55.16     20.51 o 
  14   7  12      127.31       98.86     29.43 o 
  15   7  12      151.09      170.27     30.95 o 
   0   8  12       43.86       29.76     21.27 o 
   1   8  12        8.18       13.26     14.04 o 
   2   8  12      473.60      500.85     37.68 o 
   3   8  12      285.40      229.50     25.01 o 
   4   8  12       90.85       51.49     26.82 o 
   5   8  12       81.91       84.90     20.56 o 
   6   8  12      151.86      117.38     23.45 o 
   7   8  12       98.17       73.63     22.85 o 
   8   8  12       55.99       33.46     19.30 o 
   9   8  12       79.72       67.99     22.46 o 
  10   8  12      101.89       53.74     21.91 o 
  11   8  12        7.08       10.09     19.77 o 
  12   8  12        9.91       20.90     19.67 o 
   1   9  12      147.31      166.19     41.78 o 
   2   9  12       33.41       67.25     28.19 o 
   3   9  12      168.74      119.49     40.90 o 
   4   9  12      233.18      203.24     45.16 o 
   5   9  12       15.65       25.40     24.06 o 
   6   9  12        3.74       19.00     23.66 o 
   7   9  12       55.77       29.73     21.62 o 
   2   0  13      449.34      445.28     12.53 o 
   4   0  13     7453.70     7583.06     76.81 o 
   6   0  13      205.08      186.63      9.30 o 
   8   0  13     2057.68     2047.15     39.95 o 
  10   0  13     1230.15     1252.95     25.66 o 
  12   0  13     1016.79     1053.35     28.16 o 
  14   0  13       13.05       34.34     12.91 o 
  16   0  13       24.32       -1.90     16.79 o 
  18   0  13       43.95      114.46     63.36 o 
  20   0  13      279.25      329.91     48.69 o 
  22   0  13      263.10      292.92     50.13 o 
   0   1  13     1801.50     1654.65     23.34 o 
   1   1  13     1159.11     1150.47     14.45 o 
   2   1  13     8736.42     8310.75     54.19 o 
   3   1  13      124.38      153.87      6.25 o 
   4   1  13      327.32      314.82      8.40 o 
   5   1  13     5482.17     5509.22     39.93 o 
   6   1  13     2874.19     3035.30     27.89 o 
   7   1  13      150.21      165.51      6.51 o 
   8   1  13      193.99      227.81      7.29 o 
   9   1  13     2913.41     2839.09     28.60 o 
  10   1  13       34.61       27.79      5.03 o 
  11   1  13      911.02      925.60     23.80 o 
  12   1  13      134.70      138.37     11.00 o 
  13   1  13     2808.86     2875.51     41.25 o 
  14   1  13     1491.03     1521.84     36.76 o 
  15   1  13     1488.04     1420.10     43.45 o 
  16   1  13       52.91       58.42     13.15 o 
  17   1  13      439.40      539.01     32.37 o 
  18   1  13      392.75      402.16     30.11 o 
  19   1  13       53.88       64.53     19.54 o 
  20   1  13       92.94       79.65     21.26 o 
  21   1  13       23.61       51.21     31.06 o 
  22   1  13      117.04      153.20     67.36 o 
   1   2  13     4612.67     4774.96     31.68 o 
   2   2  13      621.28      654.07      8.96 o 
   3   2  13     2870.55     3293.11     25.45 o 
   4   2  13     5548.16     5724.69     40.48 o 
   5   2  13     1558.22     1761.13     17.86 o 
   6   2  13      372.03      388.85      8.39 o 
   7   2  13     2779.81     2646.51     23.83 o 
   8   2  13      568.59      575.32     10.52 o 
   9   2  13      126.80      104.48      6.60 o 
  10   2  13      282.87      264.07      9.89 o 
  11   2  13     2339.07     2302.13     29.65 o 
  12   2  13      482.88      471.98     15.65 o 
  13   2  13       14.15        9.98      6.96 o 
  14   2  13      249.05      266.56     16.28 o 
  15   2  13      220.04      254.44     28.07 o 
  16   2  13       67.85       33.31     14.22 o 
  17   2  13       39.12       43.48     23.03 o 
  18   2  13      144.29      128.14     22.89 o 
  19   2  13      110.43      110.74     23.24 o 
  20   2  13        4.44       -3.61     16.10 o 
  21   2  13       81.57      146.70     32.58 o 
   0   3  13     1590.44     1579.44     21.58 o 
   1   3  13     1140.97     1124.51     14.63 o 
   2   3  13     3060.54     3091.81     28.73 o 
   3   3  13      725.22      784.24     13.42 o 
   4   3  13      708.73      784.08     14.27 o 
   5   3  13       70.94       95.84      6.61 o 
   6   3  13      118.33      125.43      7.85 o 
   7   3  13     1206.88     1191.11     18.49 o 
   8   3  13      816.38      783.39     17.06 o 
   9   3  13      136.33      127.48      9.63 o 
  10   3  13      571.54      537.15     17.23 o 
  11   3  13      138.82      138.82     10.86 o 
  12   3  13      189.94      194.46     24.69 o 
  13   3  13        3.92        5.35     10.60 o 
  14   3  13      698.74      740.47     56.43 o 
  15   3  13      234.34      254.17     23.98 o 
  16   3  13      314.44      323.49     27.33 o 
  17   3  13      189.76      188.98     25.86 o 
  18   3  13        3.90        4.89     15.88 o 
  19   3  13       14.41       43.44     19.32 o 
  20   3  13      131.89      119.78     25.74 o 
  21   3  13       34.78       72.21     33.78 o 
   1   4  13     2586.19     2713.63     26.11 o 
   2   4  13       56.84       61.49      5.94 o 
   3   4  13     3141.13     3170.62     30.05 o 
   4   4  13      326.43      323.63     11.49 o 
   5   4  13      181.14      217.67     10.01 o 
   6   4  13      662.70      597.73     15.23 o 
   7   4  13      175.44      181.16     11.94 o 
   8   4  13      645.81      656.42     21.14 o 
   9   4  13      583.87      639.56     22.91 o 
  10   4  13      219.30      219.61     18.31 o 
  11   4  13      520.37      457.07     26.32 o 
  12   4  13      168.04      199.25     18.51 o 
  13   4  13      449.71      560.53     32.50 o 
  14   4  13      363.13      316.99     29.37 o 
  15   4  13      226.83      245.72     26.35 o 
  16   4  13      559.67      583.98     36.04 o 
  17   4  13       20.77       47.45     17.36 o 
  18   4  13       52.51       28.99     16.96 o 
  19   4  13        0.57       38.81     20.24 o 
  20   4  13       52.98       68.94     24.06 o 
   0   5  13     4299.60     4256.60     73.04 o 
   1   5  13      625.89      638.07     14.92 o 
   2   5  13       44.04       58.97      7.00 o 
   3   5  13      215.18      231.11     12.50 o 
   4   5  13      612.14      595.59     18.99 o 
   5   5  13      127.12      116.72      9.62 o 
   6   5  13       14.17       10.42      8.09 o 
   7   5  13       67.93       43.10     10.69 o 
   8   5  13      304.14      340.48     21.24 o 
   9   5  13      178.14      166.80     17.63 o 
  10   5  13       77.27       57.02     13.43 o 
  11   5  13      162.24      161.88     18.34 o 
  12   5  13      112.91       86.87     15.60 o 
  13   5  13       72.37       74.72     15.37 o 
  14   5  13      101.83       88.75     16.78 o 
  15   5  13      264.45      282.41     24.90 o 
  16   5  13      148.86      134.48     20.19 o 
  17   5  13       89.62       92.88     19.19 o 
  18   5  13      109.37      119.82     20.74 o 
   1   6  13     2688.55     2854.19     46.41 o 
   2   6  13      280.74      291.98     19.45 o 
   3   6  13     1217.25     1229.64     33.29 o 
   4   6  13      629.55      660.44     26.58 o 
   5   6  13        8.54       -4.31      9.50 o 
   6   6  13      502.44      547.74     29.89 o 
   7   6  13       34.04       28.22     13.01 o 
   8   6  13      100.35      114.66     18.32 o 
   9   6  13      340.96      375.34     28.71 o 
  10   6  13      232.56      211.11     23.19 o 
  11   6  13       41.79       41.54     13.97 o 
  12   6  13       19.41       19.04     12.29 o 
  13   6  13       19.10       43.35     14.63 o 
  14   6  13       16.61       30.33     13.89 o 
  15   6  13      175.94      226.74     25.16 o 
  16   6  13       34.16       24.26     15.55 o 
  17   6  13      146.98      131.15     22.07 o 
   0   7  13      192.51      215.66     37.74 o 
   1   7  13      190.69      187.99     25.74 o 
   2   7  13      266.66      283.95     22.95 o 
   3   7  13      249.89      292.46     23.31 o 
   4   7  13       64.67       60.54     15.85 o 
   5   7  13       22.34       21.95     13.41 o 
   6   7  13       55.22       72.53     18.93 o 
   7   7  13       52.47       51.82     15.86 o 
   8   7  13       49.39       55.24     16.04 o 
   9   7  13       68.21       56.73     16.85 o 
  10   7  13       95.78      111.14     19.67 o 
  11   7  13       68.54       77.10     19.33 o 
  12   7  13        3.61        2.14     16.25 o 
  13   7  13       20.10       12.65     17.22 o 
  14   7  13       21.87       23.94     19.85 o 
  15   7  13       40.37       48.70     23.02 o 
   1   8  13      155.29      200.86     22.60 o 
   2   8  13      127.68      129.80     22.01 o 
   3   8  13       36.01       19.17     18.17 o 
   4   8  13      426.88      429.52     43.05 o 
   5   8  13       59.04       33.95     17.35 o 
   6   8  13      261.47      285.40     28.19 o 
   7   8  13        5.56       -5.32     14.82 o 
   8   8  13       75.34       72.65     24.83 o 
   9   8  13       22.09       27.92     18.49 o 
  10   8  13        7.07       -2.85     17.73 o 
  11   8  13       75.44      106.01     25.45 o 
  12   8  13        4.53       23.47     20.31 o 
   0   9  13      118.32       93.30     37.52 o 
   1   9  13      185.57      127.61     32.78 o 
   2   9  13      213.08      245.97     40.26 o 
   3   9  13       29.26       34.36     30.85 o 
   4   9  13      189.91      157.36     44.13 o 
   5   9  13       75.38       68.87     27.31 o 
   6   9  13      112.26       81.35     35.22 o 
   7   9  13       34.40       12.93     24.94 o 
   0   0  14     3517.20     3252.13     57.34 o 
   2   0  14     9696.50    10146.03     92.12 o 
   4   0  14    29511.17    30701.08    264.44 o 
   6   0  14     8227.93     8237.87     83.64 o 
   8   0  14      771.45      766.03     23.51 o 
  10   0  14     1061.55     1163.31     25.05 o 
  12   0  14    13672.97    13145.45    145.23 o 
  14   0  14      791.56      679.26     33.06 o 
  16   0  14     1416.50     1223.59     67.64 o 
  18   0  14      134.62       98.75     30.67 o 
  20   0  14      573.77      528.81     59.98 o 
   1   1  14      591.12      618.83      9.82 o 
   2   1  14    10878.32    10759.25     68.06 o 
   3   1  14      829.00      931.43     14.05 o 
   4   1  14      138.32      204.59      6.50 o 
   5   1  14      544.70      579.45     10.23 o 
   6   1  14      198.74      164.32      6.39 o 
   7   1  14      104.08      117.08      6.02 o 
   8   1  14     1665.01     1603.74     18.86 o 
   9   1  14     1561.27     1739.84     20.43 o 
  10   1  14     1758.75     1736.77     23.06 o 
  11   1  14      765.41      746.36     21.26 o 
  12   1  14       26.84       17.40      7.34 o 
  13   1  14      180.97      187.85     13.98 o 
  14   1  14      330.62      350.54     19.82 o 
  15   1  14      186.98      156.71     18.70 o 
  16   1  14      379.41      388.65     27.37 o 
  17   1  14       55.62       35.47     14.77 o 
  18   1  14       50.58       43.16     20.44 o 
  19   1  14       32.36       37.49     17.82 o 
  20   1  14       59.92       46.20     24.91 o 
  21   1  14       68.53       36.07     23.93 o 
   0   2  14     2655.55     2780.93     29.24 o 
   1   2  14     8498.78     9010.43     53.86 o 
   2   2  14     2185.91     2204.66     19.41 o 
   3   2  14     2011.52     1953.52     19.73 o 
   4   2  14      788.34      896.48     12.00 o 
   5   2  14     2289.33     1983.74     19.68 o 
   6   2  14     1576.43     1556.29     17.37 o 
   7   2  14     3658.17     3474.14     30.14 o 
   8   2  14      234.18      225.51      9.06 o 
   9   2  14      100.59       96.11      6.56 o 
  10   2  14      739.69      727.34     15.08 o 
  11   2  14     2173.58     2226.66     29.47 o 
  12   2  14      408.41      420.50     15.22 o 
  13   2  14      888.02      917.97     25.18 o 
  14   2  14      221.25      210.49     15.99 o 
  15   2  14      310.29      318.41     38.52 o 
  16   2  14       10.63       12.43     12.02 o 
  17   2  14      100.90       98.07     18.24 o 
  18   2  14       27.18       30.74     16.37 o 
  19   2  14       22.85       14.75     16.50 o 
  20   2  14      370.35      413.22     53.71 o 
  21   2  14      151.79      165.13     33.78 o 
   1   3  14     1720.47     1502.81     17.67 o 
   2   3  14        3.20       17.11      3.78 o 
   3   3  14      248.94      279.08      9.78 o 
   4   3  14      469.94      415.96     12.28 o 
   5   3  14      699.55      719.88     12.66 o 
   6   3  14      340.73      383.84     10.21 o 
   7   3  14      120.02      119.54      7.64 o 
   8   3  14      693.25      728.73     18.18 o 
   9   3  14      249.01      261.06     12.29 o 
  10   3  14       72.99       65.48      8.73 o 
  11   3  14       28.51       27.00      7.85 o 
  12   3  14       71.16       44.82      9.90 o 
  13   3  14      188.13      190.76     20.89 o 
  14   3  14      200.46      250.00     23.29 o 
  15   3  14      472.73      490.44     31.42 o 
  16   3  14      192.50      191.75     28.49 o 
  17   3  14      211.29      245.73     25.95 o 
  18   3  14      411.96      441.58     34.83 o 
  19   3  14        8.80       15.41     17.08 o 
  20   3  14       34.38       47.32     30.57 o 
   0   4  14     1610.27     1654.42     29.13 o 
   1   4  14     1468.74     1390.87     23.24 o 
   2   4  14      131.41      144.46      6.88 o 
   3   4  14      133.77      140.63      7.58 o 
   4   4  14      287.39      289.73     10.95 o 
   5   4  14      271.55      262.13     10.89 o 
   6   4  14      253.04      294.27     11.80 o 
   7   4  14     1101.10      996.84     21.91 o 
   8   4  14       16.76       23.63      8.10 o 
   9   4  14      143.03      156.58     14.37 o 
  10   4  14       29.18       27.74      9.30 o 
  11   4  14      343.11      313.66     21.35 o 
  12   4  14      375.29      389.85     23.81 o 
  13   4  14      342.19      339.46     26.99 o 
  14   4  14      209.51      193.63     22.54 o 
  15   4  14      175.83      205.74     24.26 o 
  16   4  14        5.24       22.19     14.50 o 
  17   4  14      102.81       94.98     19.16 o 
  18   4  14       70.61       54.29     18.26 o 
  19   4  14       67.85       82.81     23.37 o 
   1   5  14      808.09      827.59     18.26 o 
   2   5  14     1640.16     1720.68     30.66 o 
   3   5  14      806.19      821.57     19.57 o 
   4   5  14      279.41      306.01     15.04 o 
   5   5  14      728.56      700.31     26.81 o 
   6   5  14      425.76      444.48     21.12 o 
   7   5  14      116.80      106.24     13.92 o 
   8   5  14      155.17      143.91     15.63 o 
   9   5  14      389.18      358.47     21.01 o 
  10   5  14       40.74       47.81     12.72 o 
  11   5  14       88.10       58.45     13.90 o 
  12   5  14      189.73      241.93     22.27 o 
  13   5  14       25.66       18.02     12.34 o 
  14   5  14       58.50       41.25     14.12 o 
  15   5  14      185.57      125.96     21.04 o 
  16   5  14        4.89        0.51     12.87 o 
  17   5  14       17.81       18.29     14.92 o 
  18   5  14       98.16       95.16     20.42 o 
   0   6  14     3997.80     3989.00     87.45 o 
   1   6  14     2085.28     2197.27     52.73 o 
   2   6  14      982.86     1036.96     43.55 o 
   3   6  14      277.29      284.84     22.53 o 
   4   6  14      845.88      829.32     29.12 o 
   5   6  14      251.32      254.10     20.46 o 
   6   6  14       56.11       46.12     12.73 o 
   7   6  14      263.75      316.17     25.16 o 
   8   6  14       20.65       28.57     13.11 o 
   9   6  14      186.01      187.81     22.19 o 
  10   6  14       20.04        9.05     13.38 o 
  11   6  14        8.01       23.71     14.21 o 
  12   6  14       82.79       79.04     18.47 o 
  13   6  14      159.83      162.71     21.05 o 
  14   6  14       15.45       10.01     14.00 o 
  15   6  14        9.23        5.49     13.37 o 
  16   6  14        4.56       -0.09     15.83 o 
   1   7  14      246.50      248.79     28.32 o 
   2   7  14      343.50      337.53     27.77 o 
   3   7  14      723.18      707.37     42.79 o 
   4   7  14      398.00      398.13     29.26 o 
   5   7  14        7.16       -3.82     12.47 o 
   6   7  14      361.50      400.53     34.50 o 
   7   7  14      334.72      372.44     38.32 o 
   8   7  14       42.77       44.77     15.34 o 
   9   7  14       36.62       26.62     15.91 o 
  10   7  14      100.03       79.92     18.88 o 
  11   7  14      109.02      124.98     21.88 o 
  12   7  14       32.81       28.31     17.38 o 
  13   7  14       46.96       16.49     17.61 o 
  14   7  14       15.24        7.26     19.02 o 
   0   8  14        1.71        0.70     17.68 o 
   1   8  14      385.38      393.84     29.51 o 
   2   8  14      985.83      990.29     45.43 o 
   3   8  14       40.78       19.58     16.69 o 
   4   8  14      132.50      153.12     26.82 o 
   5   8  14      145.49      149.08     33.08 o 
   6   8  14       48.24       15.98     18.52 o 
   7   8  14       14.26       25.60     16.04 o 
   8   8  14        0.55        7.20     18.26 o 
   9   8  14       83.29       74.32     22.24 o 
  10   8  14       57.54       38.25     20.43 o 
  11   8  14        2.17       12.24     19.72 o 
   1   9  14       14.51       34.38     26.51 o 
   2   9  14       36.49       29.14     25.39 o 
   3   9  14       45.96       14.90     32.86 o 
   4   9  14      127.64       65.48     37.67 o 
   5   9  14       25.46       63.74     28.57 o 
   6   9  14       33.12       25.21     24.54 o 
   2   0  15     2032.49     1975.32     27.89 o 
   4   0  15      467.65      491.66     14.52 o 
   6   0  15     2941.10     3378.34     43.31 o 
   8   0  15     1470.37     1377.04     27.70 o 
  10   0  15     2476.99     2500.69     39.08 o 
  12   0  15     1228.00     1254.42     31.21 o 
  14   0  15     1472.57     1388.29     54.07 o 
  16   0  15        0.71       16.47     19.93 o 
  18   0  15      337.45      387.08     48.85 o 
  20   0  15      190.31      131.44     36.94 o 
   0   1  15     1824.29     1704.99     26.55 o 
   1   1  15     1822.55     1862.15     18.81 o 
   2   1  15     7021.67     7332.96     48.86 o 
   3   1  15     2169.68     2329.59     22.47 o 
   4   1  15     7845.98     8150.04     56.85 o 
   5   1  15       32.05       50.98      4.42 o 
   6   1  15     2332.68     2380.29     23.77 o 
   7   1  15     1401.51     1341.98     18.59 o 
   8   1  15      176.84      178.25      7.24 o 
   9   1  15      932.28      950.21     16.42 o 
  10   1  15      730.46      675.05     15.12 o 
  11   1  15      970.24      915.12     20.12 o 
  12   1  15     3802.28     3863.63     49.12 o 
  13   1  15       57.74       38.72      9.09 o 
  14   1  15      468.48      454.78     31.30 o 
  15   1  15      668.18      698.48     32.62 o 
  16   1  15      195.35      199.18     19.35 o 
  17   1  15       20.25        9.92     12.97 o 
  18   1  15       78.28       43.94     15.79 o 
  19   1  15       37.96       62.50     23.05 o 
  20   1  15       63.95      109.01     27.56 o 
  21   1  15       60.69       32.80     24.08 o 
   1   2  15      230.84      263.75      6.43 o 
   2   2  15      764.32      840.16     11.28 o 
   3   2  15      984.72      874.35     12.79 o 
   4   2  15      231.43      216.38      6.65 o 
   5   2  15      626.58      609.30     10.97 o 
   6   2  15      170.75      188.52      6.76 o 
   7   2  15      508.23      584.12     11.22 o 
   8   2  15     1035.43      984.81     14.78 o 
   9   2  15      953.58      986.86     17.10 o 
  10   2  15     1849.75     1847.70     26.11 o 
  11   2  15     1507.24     1534.06     23.17 o 
  12   2  15      779.31      832.28     18.19 o 
  13   2  15      235.16      206.10     16.54 o 
  14   2  15      289.30      260.45     20.29 o 
  15   2  15       71.38       63.01     14.81 o 
  16   2  15      176.72      176.99     21.73 o 
  17   2  15      378.91      449.24     31.10 o 
  18   2  15       47.49       62.01     19.67 o 
  19   2  15       77.28       61.04     23.04 o 
  20   2  15       16.96       21.31     27.76 o 
  21   2  15       88.24       91.73     28.60 o 
   0   3  15     2960.47     2893.40     33.53 o 
   1   3  15     3956.32     4044.83     35.24 o 
   2   3  15     1191.85     1242.10     18.39 o 
   3   3  15     2662.87     2725.54     32.84 o 
   4   3  15       49.82       38.69      4.63 o 
   5   3  15      961.12      890.99     14.08 o 
   6   3  15        2.73        4.18      4.13 o 
   7   3  15       49.07       29.57      5.46 o 
   8   3  15      768.28      747.35     19.12 o 
   9   3  15     2149.27     1931.69     30.82 o 
  10   3  15     1346.63     1431.03     36.15 o 
  11   3  15      130.18      118.47     11.30 o 
  12   3  15      594.02      572.79     26.38 o 
  13   3  15      140.08      118.67     17.70 o 
  14   3  15      428.75      390.88     28.63 o 
  15   3  15      488.61      527.24     32.80 o 
  16   3  15      196.68      213.64     29.80 o 
  17   3  15       47.05       43.31     18.75 o 
  18   3  15       31.29       14.58     15.43 o 
  19   3  15       27.44        3.13     16.24 o 
  20   3  15      112.31      118.69     25.87 o 
   1   4  15      740.07      706.60     14.28 o 
   2   4  15      417.21      460.11     13.24 o 
   3   4  15      113.22      122.16      8.49 o 
   4   4  15      138.12      125.14      8.94 o 
   5   4  15       20.90       14.85      5.57 o 
   6   4  15     1020.25     1021.03     23.01 o 
   7   4  15      527.66      520.12     17.60 o 
   8   4  15       42.57       44.80      9.90 o 
   9   4  15      199.63      179.97     14.86 o 
  10   4  15      779.96      778.39     26.42 o 
  11   4  15      430.14      409.39     31.93 o 
  12   4  15      235.64      232.27     22.85 o 
  13   4  15      501.15      515.30     47.79 o 
  14   4  15      188.53      222.10     24.26 o 
  15   4  15      117.42       99.76     18.48 o 
  16   4  15       62.75       50.55     16.14 o 
  17   4  15        1.64       13.24     14.72 o 
  18   4  15       15.40       27.78     19.94 o 
  19   4  15      226.01      276.28     50.18 o 
   0   5  15     1613.59     1679.77     35.78 o 
   1   5  15      432.43      448.84     14.57 o 
   2   5  15      161.04      160.98     10.50 o 
   3   5  15       69.12       71.41      8.85 o 
   4   5  15      143.62      153.21     13.89 o 
   5   5  15      210.18      210.69     15.65 o 
   6   5  15      204.27      213.96     17.09 o 
   7   5  15       33.98       38.42     10.75 o 
   8   5  15      602.98      569.45     26.24 o 
   9   5  15      296.21      291.08     19.80 o 
  10   5  15      123.04      154.71     17.57 o 
  11   5  15       32.46       26.05     11.70 o 
  12   5  15       17.77       37.85     13.13 o 
  13   5  15       77.15       65.52     15.45 o 
  14   5  15       60.01       64.90     15.88 o 
  15   5  15      101.46      107.87     19.10 o 
  16   5  15      156.33      209.51     23.35 o 
  17   5  15       11.58        4.86     13.46 o 
  18   5  15       46.47       48.98     17.69 o 
   1   6  15      842.25      895.84     31.40 o 
   2   6  15      161.59      163.72     14.79 o 
   3   6  15      177.53      194.50     17.66 o 
   4   6  15      272.91      316.18     20.44 o 
   5   6  15      391.08      425.80     27.92 o 
   6   6  15      224.10      196.99     23.06 o 
   7   6  15       52.03       52.87     14.30 o 
   8   6  15       74.83       85.98     18.85 o 
   9   6  15       68.65       41.20     14.39 o 
  10   6  15       62.46       31.19     13.99 o 
  11   6  15      291.79      302.71     28.76 o 
  12   6  15       79.51       49.31     16.48 o 
  13   6  15        4.45       -0.35     14.25 o 
  14   6  15       61.96       55.42     18.21 o 
  15   6  15       28.88       22.44     15.94 o 
  16   6  15       49.08       56.02     18.56 o 
   0   7  15     1007.46      971.07     65.07 o 
   1   7  15      110.67      108.21     17.27 o 
   2   7  15      718.36      769.08     62.18 o 
   3   7  15      496.55      510.08     37.16 o 
   4   7  15      134.67      145.83     23.21 o 
   5   7  15      110.79      115.89     17.68 o 
   6   7  15       84.86       79.42     23.33 o 
   7   7  15      152.05      136.28     22.80 o 
   8   7  15        3.96      -10.34     12.30 o 
   9   7  15      102.04       99.37     19.66 o 
  10   7  15      100.35      104.01     20.00 o 
  11   7  15       92.33       92.97     20.50 o 
  12   7  15      145.35      125.92     24.38 o 
  13   7  15       35.73        4.27     16.57 o 
  14   7  15       30.57       28.72     18.69 o 
   1   8  15      809.34      819.03     42.74 o 
   2   8  15      139.74      132.79     26.40 o 
   3   8  15       83.54       70.79     22.42 o 
   4   8  15      585.82      604.20     43.74 o 
   5   8  15       66.96       55.92     23.20 o 
   6   8  15      153.09      157.08     32.13 o 
   7   8  15        2.02        0.67     14.36 o 
   8   8  15       28.53       19.42     16.93 o 
   9   8  15        4.97       -1.10     16.29 o 
  10   8  15       34.68       30.47     19.65 o 
  11   8  15        7.71       11.85     19.83 o 
   0   9  15      149.03      160.37     54.07 o 
   1   9  15       86.99       85.80     27.03 o 
   2   9  15      138.49       99.82     31.53 o 
   3   9  15      144.83      114.14     40.82 o 
   4   9  15       85.02       60.68     36.65 o 
   5   9  15      113.73      112.72     40.34 o 
   6   9  15       45.51       43.42     27.20 o 
   0   0  16       32.88       37.21      8.34 o 
   2   0  16     2495.85     2456.42     33.26 o 
   4   0  16     1349.85     1321.93     24.35 o 
   6   0  16      715.44      746.78     17.87 o 
   8   0  16      506.95      537.32     16.69 o 
  10   0  16     2808.41     2836.49     45.63 o 
  12   0  16       93.95      108.30     18.31 o 
  14   0  16      211.76      232.94     28.29 o 
  16   0  16       42.37       77.78     55.91 o 
  18   0  16       56.51       39.23     24.42 o 
  20   0  16      215.04      170.38     67.24 o 
   1   1  16       94.72      107.86      5.29 o 
   2   1  16      228.33      211.13      6.64 o 
   3   1  16     4275.46     4320.51     35.04 o 
   4   1  16     1035.51     1165.32     17.99 o 
   5   1  16      375.25      391.52     11.64 o 
   6   1  16       40.14       43.03      4.66 o 
   7   1  16      301.45      341.24      9.92 o 
   8   1  16      161.19      164.47      7.92 o 
   9   1  16      298.27      318.48     11.75 o 
  10   1  16      181.97      187.12     10.30 o 
  11   1  16     3688.72     3561.61     43.50 o 
  12   1  16      114.69      123.78     11.38 o 
  13   1  16      653.48      642.26     27.11 o 
  14   1  16      353.27      361.88     22.56 o 
  15   1  16      198.62      196.53     22.94 o 
  16   1  16       11.65        8.37     11.63 o 
  17   1  16      104.57       74.18     18.87 o 
  18   1  16       88.55       95.29     38.28 o 
  19   1  16       52.25       60.26     23.24 o 
  20   1  16        8.53       -3.58     18.04 o 
  21   1  16       46.12       36.41     23.39 o 
   0   2  16      449.31      431.89     11.42 o 
   1   2  16     1041.89      890.40     11.62 o 
   2   2  16      625.99      636.19     10.11 o 
   3   2  16     1733.02     1731.40     18.72 o 
   4   2  16      547.52      547.66     11.58 o 
   5   2  16     1102.78     1100.06     14.51 o 
   6   2  16      418.94      444.96      9.95 o 
   7   2  16      761.56      792.25     12.67 o 
   8   2  16       37.69       28.19      4.59 o 
   9   2  16      243.41      230.99     10.82 o 
  10   2  16       37.82       26.16      6.06 o 
  11   2  16      129.82      119.93      8.70 o 
  12   2  16      943.06      931.42     21.28 o 
  13   2  16     1826.12     1824.23     41.38 o 
  14   2  16       55.26       79.75     13.97 o 
  15   2  16      368.16      383.63     29.65 o 
  16   2  16      128.16       95.19     22.61 o 
  17   2  16      302.13      321.39     27.52 o 
  18   2  16      149.79      140.86     58.74 o 
  19   2  16       34.71       30.89     21.88 o 
  20   2  16       32.16       35.18     22.81 o 
  21   2  16      114.20      124.96     48.54 o 
   1   3  16     1545.07     1531.42     19.97 o 
   2   3  16     2681.31     2611.66     31.58 o 
   3   3  16     1505.38     1427.98     19.41 o 
   4   3  16      317.72      325.34      9.15 o 
   5   3  16       66.78       56.14      5.88 o 
   6   3  16      367.35      375.97     11.89 o 
   7   3  16       19.76       16.32      6.68 o 
   8   3  16       62.77       52.54      7.79 o 
   9   3  16      932.70      949.31     21.33 o 
  10   3  16     6510.58     6290.89     68.10 o 
  11   3  16       15.68       27.72      7.93 o 
  12   3  16      176.81      154.67     18.98 o 
  13   3  16        5.29       24.22     12.31 o 
  14   3  16      213.45      258.20     24.57 o 
  15   3  16      182.49      181.87     22.14 o 
  16   3  16      867.92      876.11     41.35 o 
  17   3  16      365.72      440.06     38.80 o 
  18   3  16       73.24       69.62     18.34 o 
  19   3  16      107.10      103.22     24.50 o 
  20   3  16       91.20       93.05     29.06 o 
   0   4  16      926.62      938.77     26.80 o 
   1   4  16      923.72      940.15     19.18 o 
   2   4  16      774.29      784.61     18.78 o 
   3   4  16      106.09       98.21     10.23 o 
   4   4  16      509.46      452.97     17.88 o 
   5   4  16      523.52      538.59     16.70 o 
   6   4  16      426.01      431.65     14.32 o 
   7   4  16      322.77      324.71     15.74 o 
   8   4  16      578.10      613.74     23.08 o 
   9   4  16      353.90      282.39     19.53 o 
  10   4  16      441.56      476.58     22.16 o 
  11   4  16      802.61      781.28     30.85 o 
  12   4  16      135.77      176.82     21.56 o 
  13   4  16       14.44       18.52     12.92 o 
  14   4  16       75.88       69.17     16.86 o 
  15   4  16      659.14      657.41     37.32 o 
  16   4  16       71.04       59.73     17.85 o 
  17   4  16      111.17      112.17     30.45 o 
  18   4  16      197.85      255.82     29.48 o 
  19   4  16      262.34      253.63     32.85 o 
   1   5  16      176.77      177.39     13.69 o 
   2   5  16      802.57      820.65     26.38 o 
   3   5  16      254.54      220.44     15.78 o 
   4   5  16      799.01      776.25     34.79 o 
   5   5  16       33.03       46.13      8.97 o 
   6   5  16       92.41       75.98     12.38 o 
   7   5  16      145.31      142.45     18.73 o 
   8   5  16     1196.26     1133.77     34.60 o 
   9   5  16      370.20      400.20     22.48 o 
  10   5  16      339.20      331.36     24.17 o 
  11   5  16       77.42       70.93     14.85 o 
  12   5  16       30.51       19.95     11.45 o 
  13   5  16      223.65      189.43     21.45 o 
  14   5  16      111.87       87.25     17.20 o 
  15   5  16       40.51       38.51     15.36 o 
  16   5  16      146.90      132.41     21.09 o 
  17   5  16      559.12      615.72     40.77 o 
  18   5  16       15.99       -5.93     14.96 o 
   0   6  16      879.83      970.16     43.95 o 
   1   6  16      344.17      333.26     20.53 o 
   2   6  16     1228.02     1244.22     35.67 o 
   3   6  16     1244.81     1257.85     32.80 o 
   4   6  16      916.98      967.30     30.22 o 
   5   6  16      751.90      767.70     32.50 o 
   6   6  16      475.88      475.98     27.52 o 
   7   6  16       11.60       16.72     12.34 o 
   8   6  16      135.62      140.26     23.02 o 
   9   6  16        4.31       -1.15     12.20 o 
  10   6  16      206.01      157.37     21.91 o 
  11   6  16      186.72      171.01     25.58 o 
  12   6  16       29.81       23.06     14.78 o 
  13   6  16       67.39       56.92     18.90 o 
  14   6  16       84.78       59.27     19.29 o 
  15   6  16        0.84       22.63     17.01 o 
  16   6  16       43.78       55.79     20.21 o 
   1   7  16      338.96      346.40     26.55 o 
   2   7  16      122.14       86.03     16.93 o 
   3   7  16      373.65      428.55     32.18 o 
   4   7  16      778.60      851.43     41.20 o 
   5   7  16       32.12       16.96     12.42 o 
   6   7  16      324.81      330.45     28.52 o 
   7   7  16       90.91       35.75     26.38 o 
   8   7  16      392.67      427.35     32.70 o 
   9   7  16        8.16        3.00     13.65 o 
  10   7  16       17.73        9.73     14.78 o 
  11   7  16       29.59       35.46     16.96 o 
  12   7  16       40.99       35.19     18.59 o 
  13   7  16       12.24       24.56     17.34 o 
  14   7  16       34.11       56.41     21.36 o 
   0   8  16     1723.28     1734.68    134.20 o 
   1   8  16      212.49      137.83     29.92 o 
   2   8  16      411.01      382.38     36.47 o 
   3   8  16      447.82      477.15     39.80 o 
   4   8  16       21.23       26.82     18.88 o 
   5   8  16      201.46      277.13     38.66 o 
   6   8  16      196.76      137.07     30.63 o 
   7   8  16      247.34      270.52     33.27 o 
   8   8  16        7.95        8.92     16.15 o 
   9   8  16       94.42      102.58     22.51 o 
  10   8  16       19.04       18.46     19.63 o 
  11   8  16       79.38      129.95     28.45 o 
   1   9  16       32.66       52.67     24.88 o 
   2   9  16       62.19       92.41     27.06 o 
   3   9  16       65.87       63.20     47.28 o 
   4   9  16      237.36      237.58     61.86 o 
   5   9  16       96.64      116.17     39.91 o 
   2   0  17     1567.58     1578.07     25.45 o 
   4   0  17      418.08      422.12     14.54 o 
   6   0  17      344.53      378.12     18.93 o 
   8   0  17      568.18      596.19     17.80 o 
  10   0  17     3483.57     3527.75     69.16 o 
  12   0  17     2365.22     2437.15     73.30 o 
  14   0  17      283.41      280.91     34.82 o 
  16   0  17      897.57      890.41     63.29 o 
  18   0  17       39.01       36.23     24.34 o 
  20   0  17       37.70       63.61     29.31 o 
   0   1  17     1396.81     1330.05     26.07 o 
   1   1  17      555.84      532.71     10.10 o 
   2   1  17       93.90       90.25      5.35 o 
   3   1  17     1523.26     1452.66     17.17 o 
   4   1  17     2104.11     2254.19     23.26 o 
   5   1  17      950.64      907.67     14.07 o 
   6   1  17      252.16      253.60      8.51 o 
   7   1  17      934.73      951.03     16.88 o 
   8   1  17      425.47      421.79     11.16 o 
   9   1  17     1420.94     1451.18     21.25 o 
  10   1  17     1343.59     1380.12     27.19 o 
  11   1  17      587.95      576.32     17.11 o 
  12   1  17     4724.13     4672.19     53.48 o 
  13   1  17      161.36      171.85     13.59 o 
  14   1  17       41.08       36.46     12.01 o 
  15   1  17        6.43        7.99     11.96 o 
  16   1  17      102.31      147.99     26.09 o 
  17   1  17       84.35       78.85     25.11 o 
  18   1  17       12.61       23.89     18.13 o 
  19   1  17       30.80       25.52     20.38 o 
  20   1  17      388.40      447.22     47.09 o 
  21   1  17       67.48       79.06     27.22 o 
   1   2  17      306.75      291.68      7.28 o 
   2   2  17      286.73      309.14      7.66 o 
   3   2  17       99.94       87.27      5.15 o 
   4   2  17      107.20       95.07      5.50 o 
   5   2  17     1310.84     1380.27     17.28 o 
   6   2  17      921.21      923.38     14.58 o 
   7   2  17     1172.14     1108.19     15.36 o 
   8   2  17     4315.70     4196.23     38.97 o 
   9   2  17      260.87      253.65     10.38 o 
  10   2  17     1105.15     1107.99     21.52 o 
  11   2  17     2129.57     1991.15     44.73 o 
  12   2  17       62.90       60.49      8.42 o 
  13   2  17      598.15      654.89     31.54 o 
  14   2  17       28.65       28.33     12.32 o 
  15   2  17      107.63      125.48     19.07 o 
  16   2  17       17.12       -6.84     11.67 o 
  17   2  17      182.82      229.93     28.87 o 
  18   2  17      116.00      115.75     28.03 o 
  19   2  17       74.36      135.20     40.48 o 
  20   2  17       46.77       66.22     25.53 o 
   0   3  17     1035.08     1150.69     20.71 o 
   1   3  17      273.09      271.85      8.83 o 
   2   3  17     4412.10     4462.44     38.49 o 
   3   3  17      513.26      481.46     10.71 o 
   4   3  17      579.10      541.78     11.72 o 
   5   3  17     1404.23     1387.67     21.28 o 
   6   3  17     1653.17     1667.72     24.94 o 
   7   3  17      285.72      313.15     12.36 o 
   8   3  17      260.46      215.65     13.73 o 
   9   3  17      363.39      367.32     18.39 o 
  10   3  17     1550.10     1659.01     38.88 o 
  11   3  17       25.28       26.13      9.21 o 
  12   3  17      352.78      342.01     25.75 o 
  13   3  17      241.33      215.71     30.00 o 
  14   3  17      934.61      950.63     57.05 o 
  15   3  17       14.46       14.66     13.00 o 
  16   3  17       30.67        8.69     13.60 o 
  17   3  17      247.87      240.51     38.36 o 
  18   3  17       45.70       55.61     18.65 o 
  19   3  17       30.40       18.86     22.09 o 
  20   3  17       44.96       53.07     25.95 o 
   1   4  17      621.27      620.02     17.20 o 
   2   4  17      587.69      636.00     24.77 o 
   3   4  17       79.76      104.90     10.43 o 
   4   4  17       15.91       13.02      5.86 o 
   5   4  17       55.91       56.05      7.84 o 
   6   4  17     1047.38     1055.77     32.82 o 
   7   4  17      348.76      349.91     19.38 o 
   8   4  17      415.43      401.12     19.91 o 
   9   4  17      710.59      751.47     24.83 o 
  10   4  17      243.82      215.81     16.85 o 
  11   4  17        2.37       10.00     11.53 o 
  12   4  17      261.07      253.96     28.29 o 
  13   4  17      211.79      190.07     22.12 o 
  14   4  17       34.47        3.55     12.65 o 
  15   4  17       46.31       50.71     16.64 o 
  16   4  17      193.78      180.11     23.61 o 
  17   4  17       33.41       29.69     17.07 o 
  18   4  17       23.25        1.65     15.54 o 
  19   4  17        1.02        0.62     17.81 o 
   0   5  17     1969.51     1902.64     55.23 o 
   1   5  17     1454.37     1389.84     33.06 o 
   2   5  17       86.45      114.79     12.38 o 
   3   5  17      281.72      303.23     17.83 o 
   4   5  17      107.34       96.70     12.11 o 
   5   5  17       14.43        7.63      8.48 o 
   6   5  17        9.12       -6.62      7.57 o 
   7   5  17      518.09      562.10     22.94 o 
   8   5  17      304.04      340.65     21.67 o 
   9   5  17      406.60      391.17     20.31 o 
  10   5  17      229.47      209.13     17.82 o 
  11   5  17       47.81       47.89     13.77 o 
  12   5  17       52.31       40.87     15.98 o 
  13   5  17       49.78       59.89     16.38 o 
  14   5  17       87.35       96.83     18.21 o 
  15   5  17      333.56      315.81     27.71 o 
  16   5  17      171.40      127.56     21.21 o 
  17   5  17      358.05      320.76     29.18 o 
   1   6  17      279.35      274.83     19.60 o 
   2   6  17        3.18       -0.79      9.86 o 
   3   6  17      298.24      291.29     21.86 o 
   4   6  17       53.70       59.91     11.67 o 
   5   6  17      498.65      538.67     28.49 o 
   6   6  17       21.08       11.68     13.77 o 
   7   6  17      153.30      148.37     19.88 o 
   8   6  17      383.02      372.78     28.39 o 
   9   6  17      158.73      138.36     20.83 o 
  10   6  17       74.80       66.03     17.15 o 
  11   6  17        7.71       34.72     14.74 o 
  12   6  17       87.63      119.22     21.01 o 
  13   6  17       53.48       68.61     19.03 o 
  14   6  17       10.11       16.55     16.54 o 
  15   6  17        0.59       12.18     17.11 o 
  16   6  17       25.72       33.02     18.08 o 
   0   7  17      167.33      164.63     30.23 o 
   1   7  17      352.15      383.25     33.18 o 
   2   7  17       11.64        6.13     12.63 o 
   3   7  17      244.46      223.49     22.73 o 
   4   7  17       36.25       31.25     15.53 o 
   5   7  17       63.80       49.41     16.26 o 
   6   7  17      239.40      215.56     24.40 o 
   7   7  17       64.08       60.92     19.66 o 
   8   7  17       39.19       20.25     14.79 o 
   9   7  17       13.49       17.73     15.01 o 
  10   7  17      119.25      117.25     26.04 o 
  11   7  17       24.91       15.93     16.97 o 
  12   7  17        7.86       -1.89     15.61 o 
  13   7  17      259.42      339.07     33.92 o 
   1   8  17      332.17      350.15     33.42 o 
   2   8  17      176.92      176.81     29.30 o 
   3   8  17      134.64      124.74     25.05 o 
   4   8  17       44.07       72.47     23.10 o 
   5   8  17      243.22      302.00     47.79 o 
   6   8  17       16.88       25.59     21.99 o 
   7   8  17        4.01       14.11     18.56 o 
   8   8  17        3.42       10.02     18.79 o 
   9   8  17       22.77       31.06     17.65 o 
  10   8  17       21.12       34.58     20.26 o 
   0   9  17       34.53       57.16     49.23 o 
   1   9  17       39.36       54.83     26.13 o 
   2   9  17      194.58      136.55     46.99 o 
   3   9  17        6.62       -4.38     21.47 o 
   4   9  17       29.27       -3.06     30.48 o 
   0   0  18     1034.09     1093.02     35.20 o 
   2   0  18     7236.11     6973.26     71.20 o 
   4   0  18       92.95      103.60     11.37 o 
   6   0  18      859.71      900.99     19.33 o 
   8   0  18      427.01      458.84     17.29 o 
  10   0  18     1888.16     2024.87     54.01 o 
  12   0  18     2491.48     2162.28     85.77 o 
  14   0  18     1801.25     1827.20     66.36 o 
  16   0  18      507.41      491.42     51.33 o 
  18   0  18      160.23      165.98     57.65 o 
  20   0  18      346.55      447.65     56.86 o 
   1   1  18       36.38       39.92      4.32 o 
   2   1  18        1.65       14.00      3.55 o 
   3   1  18     1988.30     1947.16     20.88 o 
   4   1  18     1527.91     1557.07     18.99 o 
   5   1  18      888.75      908.27     15.55 o 
   6   1  18       19.31       17.38      4.31 o 
   7   1  18      516.63      515.48     12.13 o 
   8   1  18     1933.21     1898.34     23.73 o 
   9   1  18      342.47      344.76     11.27 o 
  10   1  18      762.31      710.76     16.20 o 
  11   1  18      228.03      229.67     12.03 o 
  12   1  18      257.57      260.25     14.50 o 
  13   1  18      152.55      153.48     15.80 o 
  14   1  18        8.71       17.19     10.90 o 
  15   1  18        5.91       21.86     12.56 o 
  16   1  18      127.06      118.24     21.20 o 
  17   1  18        9.35       20.17     18.44 o 
  18   1  18       65.83       80.05     24.07 o 
  19   1  18       16.12       39.15     22.95 o 
  20   1  18       71.53       62.22     25.25 o 
  21   1  18       97.55      102.74     29.80 o 
   0   2  18      747.51      822.79     23.58 o 
   1   2  18      344.48      335.24      8.18 o 
   2   2  18     1169.71     1081.26     14.15 o 
   3   2  18      226.21      265.19      9.21 o 
   4   2  18      443.87      463.59     10.84 o 
   5   2  18      943.66      843.96     13.57 o 
   6   2  18      329.01      341.18      9.49 o 
   7   2  18      267.99      260.28      8.40 o 
   8   2  18      111.77      107.67      7.72 o 
   9   2  18      805.43      802.69     17.17 o 
  10   2  18      375.29      322.43     13.04 o 
  11   2  18     2576.89     2518.43     35.21 o 
  12   2  18      126.98      118.58      9.92 o 
  13   2  18      558.97      536.90     23.59 o 
  14   2  18      144.64      138.10     18.46 o 
  15   2  18      216.73      204.93     23.05 o 
  16   2  18      163.89      118.54     24.16 o 
  17   2  18      219.24      243.04     28.68 o 
  18   2  18       48.89       78.13     25.21 o 
  19   2  18      136.03      198.09     34.14 o 
  20   2  18      127.67      130.91     31.18 o 
   1   3  18     1922.51     1929.97     21.64 o 
   2   3  18      157.63      152.09      6.69 o 
   3   3  18      311.14      288.77      9.88 o 
   4   3  18      285.39      291.10     10.63 o 
   5   3  18      299.86      282.98     11.26 o 
   6   3  18      526.95      530.21     16.18 o 
   7   3  18       40.45       39.62      8.74 o 
   8   3  18      280.58      262.37     15.44 o 
   9   3  18      206.83      228.19     15.23 o 
  10   3  18      367.40      329.26     16.73 o 
  11   3  18     1861.21     1854.30     36.50 o 
  12   3  18      210.38      217.89     24.56 o 
  13   3  18      906.71      990.35     40.65 o 
  14   3  18      245.07      248.66     24.41 o 
  15   3  18      255.03      240.08     24.70 o 
  16   3  18       89.86       81.93     18.84 o 
  17   3  18       27.98       33.46     15.78 o 
  18   3  18       81.09       98.35     24.45 o 
  19   3  18       36.90       15.49     24.15 o 
   0   4  18      406.50      461.76     36.48 o 
   1   4  18     1144.39     1137.58     26.29 o 
   2   4  18      299.40      321.85     13.85 o 
   3   4  18     1455.59     1506.51     27.35 o 
   4   4  18      367.02      379.26     15.35 o 
   5   4  18     2621.75     2516.55     39.73 o 
   6   4  18      216.37      223.05     14.01 o 
   7   4  18     1365.43     1452.19     35.13 o 
   8   4  18      501.96      565.05     25.83 o 
   9   4  18      970.66      926.83     32.05 o 
  10   4  18       23.67       21.59     11.04 o 
  11   4  18      352.17      338.09     26.32 o 
  12   4  18       95.46       97.12     22.44 o 
  13   4  18       34.95       45.45     14.82 o 
  14   4  18      123.00      135.32     19.97 o 
  15   4  18      396.72      441.62     35.98 o 
  16   4  18       73.96       92.45     20.66 o 
  17   4  18      126.63      124.79     21.97 o 
  18   4  18      100.17       85.98     21.77 o 
  19   4  18       93.88      120.48     56.76 o 
   1   5  18     1019.18     1042.46     31.17 o 
   2   5  18      224.86      199.04     17.07 o 
   3   5  18      970.42      937.74     27.36 o 
   4   5  18      209.63      187.39     15.37 o 
   5   5  18      364.99      375.86     21.18 o 
   6   5  18      130.92      115.48     14.19 o 
   7   5  18       29.39       41.37     11.31 o 
   8   5  18      114.76       92.79     16.25 o 
   9   5  18      271.59      283.11     20.94 o 
  10   5  18        1.03       11.03     10.62 o 
  11   5  18      384.10      426.93     27.78 o 
  12   5  18       91.63       96.75     16.60 o 
  13   5  18       11.43       16.21     13.92 o 
  14   5  18      132.17      145.97     20.25 o 
  15   5  18       33.46       31.73     15.33 o 
  16   5  18      106.65       89.10     18.65 o 
  17   5  18      164.24      172.56     23.72 o 
   0   6  18      493.70      531.01     35.23 o 
   1   6  18       31.47       38.89     12.58 o 
   2   6  18      680.81      673.23     30.34 o 
   3   6  18      216.22      184.48     18.21 o 
   4   6  18       69.32       70.53     15.96 o 
   5   6  18      166.31      184.90     18.31 o 
   6   6  18      155.87      142.76     17.88 o 
   7   6  18      129.02      118.31     18.88 o 
   8   6  18      258.15      206.20     22.66 o 
   9   6  18      212.59      214.46     23.64 o 
  10   6  18       10.72       28.25     15.08 o 
  11   6  18      198.45      167.50     22.43 o 
  12   6  18       74.31       72.50     18.69 o 
  13   6  18       20.51       14.22     15.24 o 
  14   6  18       59.83       47.08     18.39 o 
  15   6  18       33.85       25.40     18.82 o 
   1   7  18      183.62      159.91     20.65 o 
   2   7  18      304.92      256.43     30.18 o 
   3   7  18      370.45      398.74     31.71 o 
   4   7  18      233.28      230.34     26.02 o 
   5   7  18      110.18      115.60     20.42 o 
   6   7  18        1.22        6.01     13.82 o 
   7   7  18      187.32      154.25     47.35 o 
   8   7  18       41.42       39.04     18.14 o 
   9   7  18       64.25       49.69     18.10 o 
  10   7  18       13.25       -1.87     15.21 o 
  11   7  18       86.22       97.42     23.67 o 
  12   7  18       15.91       16.51     16.50 o 
  13   7  18       90.55       90.93     22.45 o 
   0   8  18      230.72      203.06     42.40 o 
   1   8  18      247.81      198.29     26.89 o 
   2   8  18      229.97      201.52     35.90 o 
   3   8  18       85.99       77.74     22.62 o 
   4   8  18       72.48       97.79     25.29 o 
   5   8  18       72.80       61.17     22.29 o 
   6   8  18       86.39       96.11     29.56 o 
   7   8  18       45.75       51.73     25.06 o 
   8   8  18       35.82       21.17     19.51 o 
   9   8  18       38.34       47.17     22.67 o 
  10   8  18      133.36       71.74     26.63 o 
   1   9  18        7.30        3.28     21.76 o 
   2   9  18       55.12       99.71     28.13 o 
   3   9  18       40.70       54.14     24.86 o 
   2   0  19      607.91      591.88     26.43 o 
   4   0  19     4301.70     4375.99     54.98 o 
   6   0  19      830.95      813.18     18.59 o 
   8   0  19     1239.25     1226.99     27.48 o 
  10   0  19     8924.68     8927.47    115.20 o 
  12   0  19     1292.91     1124.63     59.89 o 
  14   0  19     1319.74     1360.38     55.50 o 
  16   0  19      704.85      797.06     73.23 o 
  18   0  19      460.19      555.96     80.56 o 
  20   0  19       41.04       68.74     44.29 o 
   0   1  19     1574.27     1466.44     25.29 o 
   1   1  19      259.03      250.37      8.23 o 
   2   1  19     1571.88     1598.94     19.06 o 
   3   1  19     2227.84     2270.79     24.34 o 
   4   1  19      907.29      869.53     15.03 o 
   5   1  19      141.15      172.21      7.67 o 
   6   1  19     1226.46     1286.23     19.37 o 
   7   1  19      101.50      110.03      7.16 o 
   8   1  19       84.17       85.17      7.02 o 
   9   1  19       32.45       30.11      5.68 o 
  10   1  19      445.69      433.89     17.75 o 
  11   1  19     2873.67     2933.99     40.54 o 
  12   1  19      794.04      776.13     23.43 o 
  13   1  19      285.83      271.28     20.69 o 
  14   1  19      148.20      147.46     17.17 o 
  15   1  19      317.32      301.48     33.05 o 
  16   1  19      140.77      145.35     25.59 o 
  17   1  19       64.47       70.00     23.10 o 
  18   1  19      188.04      269.62     36.54 o 
  19   1  19       85.16       85.14     26.70 o 
  20   1  19       68.08       76.08     28.85 o 
   1   2  19       62.17       57.45      4.91 o 
   2   2  19     1380.26     1402.60     17.20 o 
   3   2  19     2401.57     2299.13     23.38 o 
   4   2  19     1081.65     1014.95     15.85 o 
   5   2  19      712.01      713.87     13.00 o 
   6   2  19      117.73      113.02      6.52 o 
   7   2  19     1745.53     1828.61     23.77 o 
   8   2  19      106.71       88.02      7.43 o 
   9   2  19     1485.94     1469.12     24.17 o 
  10   2  19      240.94      286.79     12.81 o 
  11   2  19      378.45      389.91     20.78 o 
  12   2  19      352.17      335.79     19.98 o 
  13   2  19      204.92      223.74     17.40 o 
  14   2  19      770.02      727.58     35.22 o 
  15   2  19      431.21      425.77     34.59 o 
  16   2  19      142.41      168.28     24.71 o 
  17   2  19      171.20      172.74     25.52 o 
  18   2  19       42.11       35.80     20.58 o 
  19   2  19      101.34       90.26     38.42 o 
  20   2  19        8.19       22.70     23.37 o 
   0   3  19       10.06        9.93      5.69 o 
   1   3  19      562.16      612.17     11.24 o 
   2   3  19     1315.51     1303.76     19.26 o 
   3   3  19     3234.19     3198.69     35.53 o 
   4   3  19      968.57     1042.53     19.39 o 
   5   3  19       51.40       47.79      6.80 o 
   6   3  19      818.35      797.43     18.31 o 
   7   3  19        5.20        1.67      5.80 o 
   8   3  19      110.18      101.88     11.75 o 
   9   3  19      134.86      113.63     12.16 o 
  10   3  19      870.41      856.26     25.14 o 
  11   3  19      891.74      861.92     25.78 o 
  12   3  19     1139.43     1204.42     37.03 o 
  13   3  19      741.60      783.70     36.83 o 
  14   3  19      105.03      105.10     18.28 o 
  15   3  19      228.28      183.08     22.22 o 
  16   3  19      152.41      162.75     22.15 o 
  17   3  19      219.66      198.61     28.84 o 
  18   3  19      366.30      393.77     38.74 o 
  19   3  19       26.47       37.51     23.18 o 
   1   4  19     1570.70     1576.13     30.31 o 
   2   4  19      141.83      165.31     11.01 o 
   3   4  19     1212.86     1175.37     24.44 o 
   4   4  19     1159.51     1164.87     28.63 o 
   5   4  19      282.28      245.59     14.50 o 
   6   4  19       16.75       27.79      8.11 o 
   7   4  19      468.70      488.05     23.05 o 
   8   4  19     2309.82     2216.25     48.64 o 
   9   4  19      431.38      443.44     29.35 o 
  10   4  19       79.03       75.52     15.03 o 
  11   4  19       92.31       96.38     16.61 o 
  12   4  19       51.42       81.79     17.01 o 
  13   4  19      387.50      340.13     28.74 o 
  14   4  19       98.43       75.85     18.05 o 
  15   4  19      166.82      168.30     24.43 o 
  16   4  19      187.13      186.64     24.41 o 
  17   4  19      506.77      485.23     36.36 o 
  18   4  19      144.06      136.02     24.59 o 
   0   5  19      676.44      692.55     36.99 o 
   1   5  19     1055.87     1057.68     31.87 o 
   2   5  19      366.61      348.65     21.29 o 
   3   5  19      290.70      290.63     19.95 o 
   4   5  19      394.51      358.95     19.95 o 
   5   5  19      385.44      375.03     23.06 o 
   6   5  19      211.97      209.09     18.26 o 
   7   5  19      298.41      282.73     21.25 o 
   8   5  19      300.22      252.50     21.40 o 
   9   5  19       34.70       25.82     12.28 o 
  10   5  19       37.19       22.86     12.84 o 
  11   5  19       81.58       79.51     23.07 o 
  12   5  19       18.24       32.54     12.85 o 
  13   5  19       11.63       10.09     13.13 o 
  14   5  19      669.92      726.52     36.95 o 
  15   5  19       20.83       32.88     15.45 o 
  16   5  19        6.77        6.78     14.37 o 
  17   5  19      156.84      138.37     22.48 o 
   1   6  19       10.15       16.51     10.83 o 
   2   6  19     1113.21     1168.86     36.12 o 
   3   6  19       27.49       25.70     11.70 o 
   4   6  19      319.79      286.90     27.59 o 
   5   6  19      209.86      153.57     19.34 o 
   6   6  19      601.10      641.63     31.75 o 
   7   6  19      490.83      511.63     30.54 o 
   8   6  19       60.45      110.93     18.77 o 
   9   6  19      486.65      466.70     32.92 o 
  10   6  19       79.44       44.96     16.09 o 
  11   6  19       21.24       23.46     14.65 o 
  12   6  19      104.19      102.65     20.86 o 
  13   6  19       68.71       33.54     17.09 o 
  14   6  19       18.11        9.94     16.35 o 
  15   6  19       58.90       42.83     18.69 o 
   0   7  19     1246.95     1264.75     63.53 o 
   1   7  19      373.83      348.15     25.44 o 
   2   7  19      189.94      238.76     23.82 o 
   3   7  19       92.90      145.79     22.13 o 
   4   7  19      141.46      116.83     20.74 o 
   5   7  19      149.89      138.68     29.53 o 
   6   7  19       18.41       25.48     15.85 o 
   7   7  19       58.49       52.15     23.23 o 
   8   7  19      135.13       89.99     27.19 o 
   9   7  19       66.82       68.97     19.78 o 
  10   7  19       46.07       30.76     17.21 o 
  11   7  19       59.41       61.39     20.12 o 
  12   7  19      113.97      131.90     24.99 o 
  13   7  19      103.42      124.64     25.85 o 
   1   8  19      271.66      256.48     29.42 o 
   2   8  19      218.16      286.56     36.89 o 
   3   8  19      215.49      143.61     37.72 o 
   4   8  19       25.98       34.24     19.94 o 
   5   8  19       21.17       38.72     21.49 o 
   6   8  19       82.03      139.02     32.08 o 
   7   8  19       14.01       25.54     22.17 o 
   8   8  19       97.16       83.40     25.34 o 
   9   8  19       28.94       27.89     21.98 o 
   0   9  19       40.76      -20.40     44.05 o 
   1   9  19       60.31       48.01     32.42 o 
   0   0  20      853.44      749.22     27.89 o 
   2   0  20      395.19      392.14     14.26 o 
   4   0  20      649.93      684.70     19.07 o 
   6   0  20      190.65      185.05     13.74 o 
   8   0  20       35.47       31.35      8.32 o 
  10   0  20     1184.00     1185.10     42.34 o 
  12   0  20     1083.27     1089.07     81.49 o 
  14   0  20      789.02      905.66     61.03 o 
  16   0  20      107.86       86.69     27.64 o 
  18   0  20      192.18      145.55     36.05 o 
  20   0  20      214.34      139.34     56.35 o 
   1   1  20     1093.33     1062.06     15.41 o 
   2   1  20       39.78       51.04      4.99 o 
   3   1  20      154.30      148.14      7.27 o 
   4   1  20      498.92      510.02     12.08 o 
   5   1  20     1465.65     1499.82     20.22 o 
   6   1  20      249.82      253.41      9.89 o 
   7   1  20       23.79       14.95      4.82 o 
   8   1  20      685.86      708.17     15.40 o 
   9   1  20     1092.06     1041.46     18.68 o 
  10   1  20       39.16       39.54      7.57 o 
  11   1  20     1127.72     1084.92     24.37 o 
  12   1  20        3.56       21.11      8.56 o 
  13   1  20      205.13      219.14     19.46 o 
  14   1  20       60.13       56.65     14.81 o 
  15   1  20      147.47       96.62     20.06 o 
  16   1  20       43.91       23.62     15.78 o 
  17   1  20      162.36      135.31     50.19 o 
  18   1  20      243.98      246.47     35.61 o 
  19   1  20      210.00      192.45     33.54 o 
  20   1  20       18.86       11.09     22.64 o 
   0   2  20      980.03      984.16     21.96 o 
   1   2  20      557.75      562.95     11.50 o 
   2   2  20      808.48      756.26     12.78 o 
   3   2  20      505.06      520.34     11.00 o 
   4   2  20     1414.86     1337.11     18.85 o 
   5   2  20      331.39      334.05     10.27 o 
   6   2  20      494.24      489.13     12.53 o 
   7   2  20      567.90      625.72     14.49 o 
   8   2  20       12.76        9.11      5.36 o 
   9   2  20      335.82      337.06     15.95 o 
  10   2  20      962.48      923.38     21.21 o 
  11   2  20      849.91      836.66     21.08 o 
  12   2  20      561.34      547.63     22.12 o 
  13   2  20      516.67      509.67     31.03 o 
  14   2  20      282.58      256.03     27.85 o 
  15   2  20      306.22      333.76     32.31 o 
  16   2  20      290.22      283.39     30.40 o 
  17   2  20      103.61       66.30     21.05 o 
  18   2  20      241.24      196.91     33.43 o 
  19   2  20       10.56       17.16     24.31 o 
  20   2  20      100.94      111.29     31.34 o 
   1   3  20      161.22      147.41      7.27 o 
   2   3  20      876.22      830.53     15.19 o 
   3   3  20      415.19      419.78     15.23 o 
   4   3  20      185.36      194.11     10.33 o 
   5   3  20      797.41      791.62     18.45 o 
   6   3  20      176.30      185.96     10.67 o 
   7   3  20      139.28      147.58     12.18 o 
   8   3  20      277.48      267.79     17.88 o 
   9   3  20      204.39      194.44     14.55 o 
  10   3  20       63.07       58.71     10.14 o 
  11   3  20      287.59      303.75     18.50 o 
  12   3  20       92.08       94.23     15.11 o 
  13   3  20       21.23       26.59     14.87 o 
  14   3  20      157.95      169.84     21.70 o 
  15   3  20       50.56       35.13     14.63 o 
  16   3  20       53.96       70.83     21.43 o 
  17   3  20      306.26      355.67     35.43 o 
  18   3  20       12.44        0.32     17.01 o 
  19   3  20      206.24      223.58     55.06 o 
   0   4  20     1242.77     1197.45     48.92 o 
   1   4  20       84.28       65.92     11.73 o 
   2   4  20     1251.38     1227.94     32.65 o 
   3   4  20      524.54      552.23     21.27 o 
   4   4  20       69.17       57.44     10.21 o 
   5   4  20      600.03      632.66     23.11 o 
   6   4  20      215.97      235.85     14.59 o 
   7   4  20      121.01       90.61     12.74 o 
   8   4  20      499.03      521.51     27.53 o 
   9   4  20      838.84      811.69     31.36 o 
  10   4  20      477.08      492.97     24.94 o 
  11   4  20      119.64      142.27     19.47 o 
  12   4  20      164.78      125.67     19.69 o 
  13   4  20       35.07       25.24     15.34 o 
  14   4  20      141.72      150.50     21.46 o 
  15   4  20       86.02       79.13     18.95 o 
  16   4  20      316.31      307.94     30.36 o 
  17   4  20       22.93       18.20     16.01 o 
  18   4  20      150.67      137.07     28.31 o 
   1   5  20     1291.57     1297.45     35.55 o 
   2   5  20     1319.69     1348.32     36.34 o 
   3   5  20     1793.91     1843.98     42.61 o 
   4   5  20      209.85      199.34     23.84 o 
   5   5  20      114.44      114.99     13.55 o 
   6   5  20      326.56      313.37     21.24 o 
   7   5  20       78.52       58.07     12.11 o 
   8   5  20      207.35      208.98     22.94 o 
   9   5  20      805.50      737.19     35.71 o 
  10   5  20      166.39      137.99     20.12 o 
  11   5  20      285.73      298.37     29.65 o 
  12   5  20       38.84        6.78     13.32 o 
  13   5  20      883.44      950.41     45.31 o 
  14   5  20      271.44      273.03     26.39 o 
  15   5  20      398.23      387.91     35.17 o 
  16   5  20       80.03       86.04     19.23 o 
  17   5  20       10.87        8.33     16.08 o 
   0   6  20      800.48      810.69     44.00 o 
   1   6  20       52.35       57.66     13.05 o 
   2   6  20       45.03       39.05     12.94 o 
   3   6  20      348.85      327.61     36.32 o 
   4   6  20      493.16      503.83     27.67 o 
   5   6  20       74.49      118.56     17.97 o 
   6   6  20      184.40      205.57     21.48 o 
   7   6  20      667.60      704.13     33.89 o 
   8   6  20       19.01       14.76     13.69 o 
   9   6  20       83.44      103.78     19.74 o 
  10   6  20       61.67       68.94     18.10 o 
  11   6  20       79.53      109.87     21.13 o 
  12   6  20       71.19       92.06     22.27 o 
  13   6  20      182.05      255.23     29.26 o 
  14   6  20       48.69       37.72     17.71 o 
  15   6  20       15.84       18.10     17.44 o 
   1   7  20       21.72       24.37     13.77 o 
   2   7  20      642.91      658.61     35.45 o 
   3   7  20      327.85      309.33     29.35 o 
   4   7  20       78.08       40.65     17.01 o 
   5   7  20      213.33      235.92     26.57 o 
   6   7  20       30.97       37.06     17.92 o 
   7   7  20      161.63      278.90     37.55 o 
   8   7  20        9.13       11.89     20.40 o 
   9   7  20       14.98       -0.80     16.58 o 
  10   7  20       33.93       18.31     16.18 o 
  11   7  20        3.09       36.65     18.59 o 
  12   7  20        2.62       20.17     17.28 o 
   0   8  20      118.01      131.33     64.33 o 
   1   8  20       90.55       98.47     21.80 o 
   2   8  20       65.64       70.69     22.93 o 
   3   8  20       13.66       42.02     21.65 o 
   4   8  20       41.35       15.84     19.85 o 
   5   8  20      275.50      282.26     44.11 o 
   6   8  20       25.27       25.08     21.88 o 
   7   8  20       35.17       47.77     24.70 o 
   8   8  20      106.80       75.50     24.41 o 
   9   8  20       24.41       31.57     21.32 o 
   2   0  21      164.63      140.19     10.02 o 
   4   0  21      607.86      595.62     23.28 o 
   6   0  21      330.25      300.48     15.01 o 
   8   0  21      188.73      186.34     13.61 o 
  10   0  21      976.39      934.71     27.59 o 
  12   0  21      346.71      287.94     47.93 o 
  14   0  21      170.03       79.65     48.57 o 
  16   0  21      728.22      744.67     60.35 o 
  18   0  21      127.24      223.95     60.73 o 
  20   0  21      117.23      140.96     56.92 o 
   0   1  21     2259.15     2178.23     33.45 o 
   1   1  21      547.01      523.68     11.48 o 
   2   1  21      441.55      457.52     11.17 o 
   3   1  21       94.67       98.54      6.71 o 
   4   1  21       59.01       48.07      5.60 o 
   5   1  21      150.26      162.86     11.03 o 
   6   1  21      812.66      836.89     16.20 o 
   7   1  21     1382.23     1402.72     24.66 o 
   8   1  21      516.32      539.99     14.11 o 
   9   1  21      209.67      219.80     11.09 o 
  10   1  21       61.65       62.94      8.46 o 
  11   1  21      713.62      646.71     22.11 o 
  12   1  21      697.61      737.77     26.10 o 
  13   1  21      237.63      225.87     22.15 o 
  14   1  21      380.01      379.52     27.33 o 
  15   1  21      140.46      133.59     21.82 o 
  16   1  21       59.82       52.16     17.85 o 
  17   1  21       39.87       55.31     22.84 o 
  18   1  21      179.17      182.38     46.98 o 
  19   1  21      624.09      709.85     74.43 o 
  20   1  21       69.48       37.53     23.80 o 
   1   2  21      164.24      199.41      7.90 o 
   2   2  21      171.55      183.95      7.77 o 
   3   2  21     1870.16     1895.53     21.61 o 
   4   2  21      430.01      472.85     11.30 o 
   5   2  21     1022.93      978.25     16.64 o 
   6   2  21      127.66      140.12      8.83 o 
   7   2  21      293.96      266.46     10.67 o 
   8   2  21      623.07      581.83     16.36 o 
   9   2  21      292.97      244.02     12.42 o 
  10   2  21      427.35      413.99     15.38 o 
  11   2  21      494.58      471.65     21.33 o 
  12   2  21      412.05      451.63     32.66 o 
  13   2  21      360.44      352.94     24.18 o 
  14   2  21      178.20      167.88     30.13 o 
  15   2  21       17.88       28.15     16.42 o 
  16   2  21       83.29      118.58     22.97 o 
  17   2  21      238.43      292.75     32.74 o 
  18   2  21      293.02      235.90     60.43 o 
  19   2  21      293.79      336.34     42.34 o 
   0   3  21     5091.45     4962.91     77.98 o 
   1   3  21       92.92       68.02      7.18 o 
   2   3  21     1421.07     1405.33     21.47 o 
   3   3  21      379.24      408.78     12.05 o 
   4   3  21      682.59      645.59     19.04 o 
   5   3  21      440.45      424.52     14.58 o 
   6   3  21       44.14       47.21      7.94 o 
   7   3  21       52.81       70.66      9.19 o 
   8   3  21      154.44      158.71     16.74 o 
   9   3  21      191.86      183.12     14.71 o 
  10   3  21      220.38      185.97     14.46 o 
  11   3  21     1064.87     1109.66     30.31 o 
  12   3  21     1058.98     1072.87     50.17 o 
  13   3  21      176.36      148.61     24.03 o 
  14   3  21        0.16       -3.30     12.54 o 
  15   3  21       20.07       16.49     15.74 o 
  16   3  21      377.13      458.48     68.87 o 
  17   3  21       69.02       49.78     28.39 o 
  18   3  21      230.32      199.65     29.13 o 
  19   3  21       79.49       65.54     26.88 o 
   1   4  21      360.90      374.33     20.98 o 
   2   4  21      613.33      579.19     24.75 o 
   3   4  21      345.84      316.92     19.64 o 
   4   4  21     1894.32     1880.76     37.68 o 
   5   4  21      824.14      763.89     25.30 o 
   6   4  21      803.08      790.51     28.34 o 
   7   4  21      666.38      628.99     26.97 o 
   8   4  21      102.41      116.11     14.51 o 
   9   4  21       97.22       70.09     24.35 o 
  10   4  21        6.99       12.32     10.03 o 
  11   4  21       47.40       66.22     14.11 o 
  12   4  21      120.71      119.60     19.14 o 
  13   4  21      161.53      157.93     21.72 o 
  14   4  21       86.58       86.01     19.14 o 
  15   4  21      152.87      149.63     23.31 o 
  16   4  21      159.09      135.70     22.47 o 
  17   4  21       41.55       31.43     20.95 o 
  18   4  21      171.43      168.25     30.50 o 
   0   5  21      624.68      663.63     43.44 o 
   1   5  21     2089.09     2137.11     46.75 o 
   2   5  21     2161.68     2097.76     46.26 o 
   3   5  21      352.81      361.92     25.72 o 
   4   5  21       77.95       66.67     12.72 o 
   5   5  21       70.57       61.66     13.00 o 
   6   5  21       90.75       74.80     14.91 o 
   7   5  21      316.19      306.59     25.91 o 
   8   5  21       17.37       35.96     12.17 o 
   9   5  21      237.10      224.40     24.41 o 
  10   5  21      247.16      232.87     31.62 o 
  11   5  21      602.36      574.57     35.91 o 
  12   5  21      284.96      288.01     36.20 o 
  13   5  21       78.74       70.93     18.74 o 
  14   5  21      398.03      465.40     35.93 o 
  15   5  21      513.30      545.18     39.05 o 
  16   5  21       10.92       10.71     15.23 o 
   1   6  21       33.58       18.99     12.11 o 
   2   6  21        5.05        8.15     10.75 o 
   3   6  21       10.36        8.56     11.10 o 
   4   6  21      367.69      392.38     27.97 o 
   5   6  21      520.06      558.20     37.78 o 
   6   6  21      180.31      185.44     21.66 o 
   7   6  21      386.43      414.80     31.13 o 
   8   6  21      379.50      323.90     27.77 o 
   9   6  21      468.40      474.49     37.21 o 
  10   6  21      333.29      366.32     31.54 o 
  11   6  21       69.77       96.34     20.32 o 
  12   6  21       52.35       52.80     19.10 o 
  13   6  21      112.51       94.87     20.88 o 
  14   6  21       24.38       43.50     21.24 o 
   0   7  21       93.66       74.49     26.53 o 
   1   7  21      175.20      166.56     19.69 o 
   2   7  21      125.52      149.46     19.55 o 
   3   7  21      241.10      197.42     22.77 o 
   4   7  21       91.33       56.97     18.23 o 
   5   7  21      112.31       85.14     19.23 o 
   6   7  21      213.52      160.44     32.64 o 
   7   7  21       29.27       27.37     19.69 o 
   8   7  21       39.34       62.22     25.32 o 
   9   7  21      188.09      195.18     30.54 o 
  10   7  21       27.97       30.75     20.24 o 
  11   7  21       78.72       78.52     20.88 o 
  12   7  21       16.39       11.50     18.09 o 
   1   8  21       16.87       15.01     21.64 o 
   2   8  21      142.50       94.25     25.93 o 
   3   8  21       46.70       32.83     21.17 o 
   4   8  21       25.32       16.99     20.74 o 
   5   8  21      112.61       86.83     31.08 o 
   6   8  21       38.55        9.46     21.80 o 
   7   8  21      191.62      129.55     33.56 o 
   8   8  21       90.22       77.55     24.97 o 
   0   0  22     3227.52     3345.59     68.26 o 
   2   0  22     2550.48     2531.03     37.83 o 
   4   0  22      922.73      923.94     23.33 o 
   6   0  22     1589.55     1475.75     30.70 o 
   8   0  22      238.32      236.73     17.68 o 
  10   0  22      931.16     1009.44     28.98 o 
  12   0  22     2035.93     1842.08     56.40 o 
  14   0  22      197.31      201.15     44.13 o 
  16   0  22      151.29       61.84     62.30 o 
  18   0  22      315.79      333.10     69.15 o 
  20   0  22      281.06      226.71     66.47 o 
   1   1  22      174.40      182.86      8.26 o 
   2   1  22     1120.58     1124.40     17.77 o 
   3   1  22      952.20      975.03     16.67 o 
   4   1  22      462.84      454.65     12.51 o 
   5   1  22      393.20      398.45     12.38 o 
   6   1  22      132.60      133.38      8.41 o 
   7   1  22      415.42      480.12     13.77 o 
   8   1  22     1480.99     1439.58     24.34 o 
   9   1  22      451.75      435.15     14.82 o 
  10   1  22      346.52      342.53     15.67 o 
  11   1  22      513.36      494.61     20.22 o 
  12   1  22      147.41      127.96     15.36 o 
  13   1  22       60.55       65.11     15.59 o 
  14   1  22       80.88       89.84     17.22 o 
  15   1  22      353.30      302.49     31.23 o 
  16   1  22      255.68      215.17     33.90 o 
  17   1  22       98.71      106.15     32.25 o 
  18   1  22       67.23       44.40     23.10 o 
  19   1  22      256.84      247.41     37.37 o 
   0   2  22     2851.88     2809.98     42.16 o 
   1   2  22       29.55       29.43      4.88 o 
   2   2  22      137.28      132.31      8.08 o 
   3   2  22      141.03      149.06      7.23 o 
   4   2  22     1816.05     1789.09     23.15 o 
   5   2  22      289.80      272.55     10.36 o 
   6   2  22      382.83      386.43     12.94 o 
   7   2  22       93.36       97.56      7.99 o 
   8   2  22      495.79      480.67     15.48 o 
   9   2  22      613.82      530.69     18.39 o 
  10   2  22      673.59      665.88     20.67 o 
  11   2  22      910.69      880.48     25.55 o 
  12   2  22      134.35      145.11     15.62 o 
  13   2  22      240.31      258.00     21.79 o 
  14   2  22      187.43      116.10     21.00 o 
  15   2  22       93.57       96.63     21.46 o 
  16   2  22       62.22       77.20     21.75 o 
  17   2  22      401.23      403.39     37.78 o 
  18   2  22      128.16      145.81     31.38 o 
  19   2  22      178.55      188.22     35.65 o 
   1   3  22     1682.98     1561.38     26.01 o 
   2   3  22        1.51        4.30      6.25 o 
   3   3  22     1679.53     1548.98     23.52 o 
   4   3  22      120.18      114.58      8.26 o 
   5   3  22      632.24      680.05     19.96 o 
   6   3  22      272.01      263.39     13.95 o 
   7   3  22      487.45      426.56     17.18 o 
   8   3  22      202.04      205.37     14.97 o 
   9   3  22      476.83      407.11     21.20 o 
  10   3  22      258.36      212.88     15.31 o 
  11   3  22      512.78      573.01     24.15 o 
  12   3  22       17.18       20.24     10.71 o 
  13   3  22      155.10      144.21     19.84 o 
  14   3  22      262.78      195.74     27.17 o 
  15   3  22      343.08      396.04     36.46 o 
  16   3  22        2.47       13.13     17.23 o 
  17   3  22      368.22      449.05     40.83 o 
  18   3  22      113.14      105.98     25.92 o 
   0   4  22     1344.74     1247.78     60.38 o 
   1   4  22      364.69      361.80     23.14 o 
   2   4  22      112.04       98.63     13.70 o 
   3   4  22      595.57      606.77     25.59 o 
   4   4  22       95.78       77.91     13.21 o 
   5   4  22      392.49      441.83     21.13 o 
   6   4  22     1707.50     1705.94     39.98 o 
   7   4  22      341.68      309.99     22.63 o 
   8   4  22      105.28      114.23     14.70 o 
   9   4  22       95.61       92.91     15.20 o 
  10   4  22      471.10      503.00     25.82 o 
  11   4  22       55.81       50.38     12.68 o 
  12   4  22      177.03      150.57     21.57 o 
  13   4  22       98.37       77.99     17.94 o 
  14   4  22       57.20       47.07     22.40 o 
  15   4  22        2.26       40.09     16.46 o 
  16   4  22       33.16       49.68     20.09 o 
  17   4  22       54.65       72.12     34.24 o 
   1   5  22      329.02      309.47     25.30 o 
   2   5  22      177.33      174.01     16.93 o 
   3   5  22      222.90      234.77     19.47 o 
   4   5  22      113.14      109.78     14.99 o 
   5   5  22       42.00       37.45     14.88 o 
   6   5  22        9.20        0.14     10.55 o 
   7   5  22       44.25       58.84     12.70 o 
   8   5  22       97.55      121.93     17.08 o 
   9   5  22       92.85       48.52     14.13 o 
  10   5  22      219.39      248.69     25.11 o 
  11   5  22        3.54       -3.42     13.10 o 
  12   5  22       24.17       28.06     15.49 o 
  13   5  22        6.85       20.48     14.83 o 
  14   5  22      158.18      155.28     23.90 o 
  15   5  22       66.24       61.38     19.55 o 
  16   5  22      718.22      798.31     46.65 o 
   0   6  22       38.28       70.00     22.78 o 
   1   6  22      107.21       98.46     16.02 o 
   2   6  22       10.45        8.88     11.64 o 
   3   6  22      111.50       97.68     15.60 o 
   4   6  22       11.61       17.24     12.98 o 
   5   6  22       68.26       34.24     14.11 o 
   6   6  22       54.20       46.28     14.38 o 
   7   6  22      295.44      315.26     26.30 o 
   8   6  22       32.34        2.85     17.56 o 
   9   6  22       11.24       12.25     16.24 o 
  10   6  22      191.33      233.56     27.86 o 
  11   6  22       48.01       43.48     17.74 o 
  12   6  22       38.92       44.12     18.41 o 
  13   6  22      308.09      323.13     32.20 o 
  14   6  22      160.25      154.41     25.55 o 
   1   7  22       33.75       26.43     15.77 o 
   2   7  22      247.46      220.63     21.88 o 
   3   7  22       97.31       78.88     18.26 o 
   4   7  22      157.61      152.13     23.54 o 
   5   7  22       67.25       52.60     19.00 o 
   6   7  22       46.52       46.36     17.86 o 
   7   7  22       17.68       23.87     19.42 o 
   8   7  22      100.97       43.55     24.99 o 
   9   7  22       86.53       44.40     22.56 o 
  10   7  22       13.73       17.45     20.70 o 
  11   7  22       47.42       28.08     20.54 o 
   0   8  22       34.85       72.74     35.40 o 
   1   8  22       46.70       48.45     28.40 o 
   2   8  22       47.87       81.96     23.76 o 
   3   8  22       22.05       38.95     21.91 o 
   4   8  22       93.15       69.19     22.10 o 
   5   8  22       63.27       63.91     20.81 o 
   6   8  22       41.61       -5.72     24.54 o 
   7   8  22       28.73        4.76     24.62 o 
   2   0  23      644.08      712.26     21.56 o 
   4   0  23      451.62      490.40     18.35 o 
   6   0  23      516.30      567.24     25.53 o 
   8   0  23      376.35      348.59     18.60 o 
  10   0  23     2241.68     2028.47     50.40 o 
  12   0  23      478.11      467.99     36.82 o 
  14   0  23      685.12      721.36     49.15 o 
  16   0  23      107.10       93.92     43.56 o 
  18   0  23      635.89      653.81     95.22 o 
   0   1  23      156.17      145.60     11.26 o 
   1   1  23      330.08      331.42     10.73 o 
   2   1  23     1198.75     1116.83     20.56 o 
   3   1  23      641.87      615.14     14.03 o 
   4   1  23      228.27      230.28      9.47 o 
   5   1  23       64.55       64.83      6.55 o 
   6   1  23      142.83      134.68      9.18 o 
   7   1  23     1694.75     1628.57     27.50 o 
   8   1  23      148.21      173.29     10.88 o 
   9   1  23      129.82       94.45      9.20 o 
  10   1  23      102.39      157.98     16.12 o 
  11   1  23      184.15      170.65     16.44 o 
  12   1  23      820.55      814.41     50.83 o 
  13   1  23      219.73      234.99     23.31 o 
  14   1  23      178.25      227.09     24.06 o 
  15   1  23      289.97      290.25     30.58 o 
  16   1  23      263.00      284.12     30.58 o 
  17   1  23        1.96       17.88     19.94 o 
  18   1  23       17.77       25.79     20.07 o 
  19   1  23      225.75      223.08     47.96 o 
   1   2  23      503.57      534.92     12.96 o 
   2   2  23      169.37      158.54      8.66 o 
   3   2  23      739.59      757.92     17.63 o 
   4   2  23      334.11      337.65     11.92 o 
   5   2  23      222.23      219.80     10.72 o 
   6   2  23     1323.88     1207.18     21.06 o 
   7   2  23      159.62      166.03     10.13 o 
   8   2  23      298.83      258.60     12.54 o 
   9   2  23      549.61      593.68     21.14 o 
  10   2  23      179.52      154.06     13.31 o 
  11   2  23     1025.07      921.48     26.52 o 
  12   2  23      469.65      501.22     27.77 o 
  13   2  23       72.50       47.09     13.77 o 
  14   2  23      229.37      244.64     32.78 o 
  15   2  23      110.60      103.47     22.26 o 
  16   2  23      231.80      242.48     31.57 o 
  17   2  23       39.66       73.87     26.66 o 
  18   2  23       89.59       62.20     24.68 o 
  19   2  23       81.62       52.81     30.48 o 
   0   3  23     5543.42     5347.52     82.94 o 
   1   3  23     2664.91     2686.39     36.97 o 
   2   3  23      397.48      385.42     13.98 o 
   3   3  23      301.68      289.74     13.04 o 
   4   3  23      949.44      912.20     29.53 o 
   5   3  23      404.40      439.64     17.17 o 
   6   3  23      127.60      121.40     11.06 o 
   7   3  23      338.27      330.24     18.62 o 
   8   3  23      605.86      621.47     22.35 o 
   9   3  23      687.18      721.92     30.05 o 
  10   3  23      561.51      543.70     22.32 o 
  11   3  23       93.46       53.14     12.30 o 
  12   3  23       70.54       63.88     13.16 o 
  13   3  23      348.39      325.93     31.93 o 
  14   3  23      129.76      118.77     22.42 o 
  15   3  23       43.05       34.36     17.40 o 
  16   3  23       16.64       26.23     18.68 o 
  17   3  23      327.06      413.82     39.86 o 
  18   3  23       41.49       35.89     20.86 o 
   1   4  23     1116.07     1070.99     34.71 o 
   2   4  23      599.15      560.75     25.04 o 
   3   4  23       70.93       79.06     12.84 o 
   4   4  23      384.24      390.02     22.19 o 
   5   4  23      113.56      110.57     14.49 o 
   6   4  23        7.51       15.00      9.88 o 
   7   4  23      184.34      156.80     17.59 o 
   8   4  23      607.30      622.62     30.59 o 
   9   4  23      149.87      148.51     19.82 o 
  10   4  23      563.74      538.39     26.72 o 
  11   4  23       29.51       26.01     11.45 o 
  12   4  23      123.04      158.01     21.25 o 
  13   4  23       16.95        9.54     14.25 o 
  14   4  23      312.72      298.60     29.02 o 
  15   4  23       25.76       58.24     21.57 o 
  16   4  23       46.64       70.34     23.08 o 
  17   4  23       30.96       37.03     20.28 o 
   0   5  23      201.00      240.58     31.04 o 
   1   5  23      777.57      733.96     34.40 o 
   2   5  23      489.27      481.37     25.78 o 
   3   5  23      159.42      136.78     16.24 o 
   4   5  23      102.38      118.24     17.15 o 
   5   5  23      538.36      456.80     28.28 o 
   6   5  23      114.99       86.84     15.72 o 
   7   5  23      222.02      233.09     22.45 o 
   8   5  23       33.32       32.84     12.34 o 
   9   5  23      255.08      244.78     23.22 o 
  10   5  23       61.73       45.75     14.64 o 
  11   5  23      278.93      309.36     28.86 o 
  12   5  23      305.07      342.40     34.69 o 
  13   5  23      222.46      201.68     25.33 o 
  14   5  23      101.42       77.56     20.14 o 
  15   5  23       19.30       37.18     18.37 o 
  16   5  23        2.98       37.21     25.60 o 
   1   6  23       10.72       27.80     12.95 o 
   2   6  23       87.51       95.12     18.69 o 
   3   6  23      262.37      266.18     23.67 o 
   4   6  23      429.98      408.09     28.78 o 
   5   6  23      258.52      248.26     24.06 o 
   6   6  23       80.66       58.89     16.07 o 
   7   6  23       64.12       39.64     15.14 o 
   8   6  23       92.11       81.92     21.00 o 
   9   6  23      145.60      163.25     30.00 o 
  10   6  23        7.94       24.74     16.93 o 
  11   6  23       56.19       59.09     18.79 o 
  12   6  23       67.93       57.93     19.97 o 
  13   6  23      237.23      269.92     30.41 o 
  14   6  23       34.64       10.53     18.39 o 
   0   7  23       67.96       73.15     26.02 o 
   1   7  23      125.90      116.62     19.98 o 
   2   7  23       36.02       36.91     15.69 o 
   3   7  23       33.01       17.29     15.03 o 
   4   7  23       21.47       31.45     15.64 o 
   5   7  23       58.58       89.30     20.15 o 
   6   7  23      109.74       99.22     22.66 o 
   7   7  23       20.42        5.77     18.25 o 
   8   7  23      147.66      165.86     47.05 o 
   9   7  23       60.36       54.48     22.48 o 
  10   7  23       22.61        5.92     19.28 o 
  11   7  23       51.99      108.32     26.37 o 
   1   8  23      168.99      185.36     36.84 o 
   2   8  23       27.90       26.89     22.85 o 
   3   8  23       58.40       13.96     18.03 o 
   4   8  23       66.32       76.38     22.26 o 
   5   8  23       47.28       32.02     19.56 o 
   6   8  23       67.79       30.58     26.36 o 
   0   0  24     3363.44     3546.98    110.59 o 
   2   0  24      443.55      427.51     17.41 o 
   4   0  24     2879.16     2942.22     48.66 o 
   6   0  24      312.80      352.65     18.38 o 
   8   0  24      492.34      524.99     24.14 o 
  10   0  24      208.19      203.57     20.39 o 
  12   0  24      738.36      703.60     43.73 o 
  14   0  24      649.55      746.48     47.08 o 
  16   0  24      166.05       86.55     39.35 o 
  18   0  24      642.34      736.48     99.02 o 
   1   1  24      707.88      672.56     14.65 o 
   2   1  24      730.24      676.27     17.94 o 
   3   1  24     2493.26     2419.01     28.72 o 
   4   1  24      230.11      223.33      9.71 o 
   5   1  24      466.89      478.86     13.86 o 
   6   1  24      278.18      268.73     11.89 o 
   7   1  24      175.60      150.85      9.75 o 
   8   1  24     1124.15     1119.90     22.67 o 
   9   1  24     1304.07     1224.38     27.33 o 
  10   1  24      118.32      122.31     13.42 o 
  11   1  24      431.89      398.66     22.91 o 
  12   1  24      152.24      178.23     33.26 o 
  13   1  24      220.29      252.84     27.07 o 
  14   1  24      172.55      176.52     21.90 o 
  15   1  24       39.11       37.58     16.50 o 
  16   1  24       70.71       92.29     21.72 o 
  17   1  24      190.20      194.58     32.21 o 
  18   1  24      112.46      104.45     29.16 o 
  19   1  24       90.86       88.31     28.14 o 
   0   2  24     3398.78     3454.35     58.20 o 
   1   2  24     1818.39     1763.76     24.14 o 
   2   2  24      905.27      832.17     24.11 o 
   3   2  24     1520.04     1403.23     24.26 o 
   4   2  24      324.36      293.33     12.05 o 
   5   2  24     1383.55     1316.18     25.57 o 
   6   2  24      914.13      822.27     18.48 o 
   7   2  24      354.01      323.72     13.08 o 
   8   2  24      405.54      377.92     14.57 o 
   9   2  24      160.91      123.30     12.86 o 
  10   2  24      760.17      707.31     30.18 o 
  11   2  24      334.43      350.19     21.63 o 
  12   2  24      297.54      292.98     23.05 o 
  13   2  24        9.81        5.95     11.26 o 
  14   2  24      136.77      159.63     24.84 o 
  15   2  24      316.54      326.69     37.38 o 
  16   2  24      188.39      212.83     30.32 o 
  17   2  24      154.56      197.09     29.40 o 
  18   2  24       24.49       31.64     22.92 o 
   1   3  24      482.10      467.12     17.23 o 
   2   3  24     2224.16     2110.12     47.58 o 
   3   3  24       73.99       68.98      9.48 o 
   4   3  24     1749.07     1595.95     33.26 o 
   5   3  24      311.72      317.15     18.31 o 
   6   3  24       98.07       86.82     10.13 o 
   7   3  24        6.35        5.63      7.46 o 
   8   3  24       41.51       22.70      9.37 o 
   9   3  24        1.33        8.06      8.83 o 
  10   3  24       92.40       79.36     11.68 o 
  11   3  24       37.94       26.40     11.27 o 
  12   3  24      538.20      583.32     31.07 o 
  13   3  24       35.60       16.09     13.78 o 
  14   3  24       12.04      -10.68     21.53 o 
  15   3  24       75.94       77.95     21.54 o 
  16   3  24       62.11       87.31     29.91 o 
  17   3  24       23.87       41.75     21.83 o 
  18   3  24       62.11       65.39     23.77 o 
   0   4  24      121.37      142.44     24.56 o 
   1   4  24      219.93      217.65     19.55 o 
   2   4  24      303.09      303.12     24.25 o 
   3   4  24      372.17      398.75     22.57 o 
   4   4  24     1193.35     1221.24     34.49 o 
   5   4  24       18.40       21.20     10.28 o 
   6   4  24      315.91      302.46     22.90 o 
   7   4  24      353.96      314.77     23.67 o 
   8   4  24     1084.93      965.17     37.17 o 
   9   4  24      203.00      204.48     22.82 o 
  10   4  24      222.14      165.61     19.23 o 
  11   4  24      209.92      234.15     21.83 o 
  12   4  24      355.62      400.71     30.92 o 
  13   4  24      121.09      143.13     22.14 o 
  14   4  24      146.46      145.50     26.06 o 
  15   4  24       27.82       34.71     20.42 o 
  16   4  24       40.95       80.05     24.82 o 
  17   4  24       64.17       68.14     26.59 o 
   1   5  24      199.70      216.62     21.40 o 
   2   5  24      459.63      444.15     25.64 o 
   3   5  24      420.69      383.40     26.03 o 
   4   5  24       68.25       68.67     13.71 o 
   5   5  24      282.74      201.16     20.79 o 
   6   5  24      450.28      465.66     29.21 o 
   7   5  24       92.22       85.64     16.18 o 
   8   5  24       10.04       19.23     12.78 o 
   9   5  24        4.97       19.10     13.05 o 
  10   5  24      171.16      152.81     34.89 o 
  11   5  24      304.85      260.97     27.16 o 
  12   5  24      109.87      114.68     21.10 o 
  13   5  24      116.74      119.63     22.18 o 
  14   5  24      208.94      208.32     27.18 o 
  15   5  24      103.14      114.75     23.32 o 
   0   6  24      103.18       55.79     33.17 o 
   1   6  24      166.63      178.34     21.05 o 
   2   6  24       58.92       46.50     13.92 o 
   3   6  24      165.70      155.97     18.88 o 
   4   6  24      135.66      111.40     18.62 o 
   5   6  24      154.25      164.44     24.59 o 
   6   6  24       75.23       53.22     15.94 o 
   7   6  24      302.89      272.16     25.99 o 
   8   6  24      103.46       72.96     18.57 o 
   9   6  24      219.89      292.24     78.71 o 
  10   6  24      189.88      165.13     27.38 o 
  11   6  24      188.27      181.37     32.09 o 
  12   6  24      277.29      322.95     32.31 o 
  13   6  24       17.20       37.07     17.94 o 
   1   7  24      132.84      155.82     22.34 o 
   2   7  24      272.84      289.61     25.13 o 
   3   7  24      205.52      200.23     24.27 o 
   4   7  24       35.27       25.76     16.67 o 
   5   7  24       35.23       25.73     17.02 o 
   6   7  24       92.42       99.18     21.95 o 
   7   7  24      146.97      149.91     29.59 o 
   8   7  24       44.32       26.14     37.69 o 
   9   7  24       22.75       -1.44     18.90 o 
  10   7  24      228.11      263.53     34.42 o 
   0   8  24       46.61       70.61     35.62 o 
   1   8  24       78.20       69.98     26.21 o 
   2   8  24       23.97        4.40     21.08 o 
   3   8  24       28.63       10.26     18.14 o 
   4   8  24       80.32      101.65     23.44 o 
   5   8  24      324.17      285.44     33.00 o 
   2   0  25      149.76      159.37     15.11 o 
   4   0  25     2076.09     2169.47     41.36 o 
   6   0  25      297.48      285.19     17.34 o 
   8   0  25      889.79      922.18     30.58 o 
  10   0  25      815.26      746.56     52.71 o 
  12   0  25      575.64      581.07     41.30 o 
  14   0  25      668.55      713.87     59.51 o 
  16   0  25     1833.96     2014.14    139.02 o 
  18   0  25       34.45       33.12     36.03 o 
   0   1  25     1429.95     1367.61     37.30 o 
   1   1  25     1342.76     1242.44     19.99 o 
   2   1  25      728.71      721.60     15.60 o 
   3   1  25     3487.82     3484.82     36.65 o 
   4   1  25     1703.98     1685.73     24.00 o 
   5   1  25      165.47      185.39      9.90 o 
   6   1  25       28.30       28.90      6.62 o 
   7   1  25      250.93      242.10     12.05 o 
   8   1  25        0.83        0.93      6.87 o 
   9   1  25      409.26      394.05     18.64 o 
  10   1  25      109.12      122.40     16.58 o 
  11   1  25      165.10      161.99     27.59 o 
  12   1  25      344.82      260.86     24.64 o 
  13   1  25        1.76       19.47     13.30 o 
  14   1  25       40.79       37.80     15.12 o 
  15   1  25       41.59       53.71     18.66 o 
  16   1  25       64.03       54.06     21.59 o 
  17   1  25       40.39       21.47     23.67 o 
  18   1  25      255.15      338.13     60.78 o 
   1   2  25     1558.59     1532.11     25.58 o 
   2   2  25       60.03       46.68      7.42 o 
   3   2  25     1011.88     1029.37     21.86 o 
   4   2  25     1738.76     1645.31     31.78 o 
   5   2  25      340.15      371.05     16.55 o 
   6   2  25       26.90       19.73      6.55 o 
   7   2  25       68.72       84.64      9.38 o 
   8   2  25      120.06      118.73     11.15 o 
   9   2  25      219.79      192.50     15.32 o 
  10   2  25       80.43       82.06     11.48 o 
  11   2  25       23.41       24.80     12.37 o 
  12   2  25       12.90       37.63     12.79 o 
  13   2  25       49.53       61.33     15.69 o 
  14   2  25      100.85       60.49     19.32 o 
  15   2  25      153.19      169.57     25.62 o 
  16   2  25       17.46       35.37     19.20 o 
  17   2  25       86.31       76.36     22.12 o 
  18   2  25       99.13      108.56     36.42 o 
   0   3  25      113.65      100.84     14.81 o 
   1   3  25     1936.66     1903.53     42.45 o 
   2   3  25      711.19      686.51     25.66 o 
   3   3  25      328.07      343.08     18.04 o 
   4   3  25       66.92       58.43     10.05 o 
   5   3  25      654.42      574.58     21.50 o 
   6   3  25      274.81      272.43     15.15 o 
   7   3  25       22.46       11.75      8.03 o 
   8   3  25       57.55       36.97      9.77 o 
   9   3  25      177.46      118.69     14.43 o 
  10   3  25      189.49      173.70     16.98 o 
  11   3  25       51.07       48.43     13.98 o 
  12   3  25       57.85       33.30     14.02 o 
  13   3  25      342.28      315.04     28.19 o 
  14   3  25       35.34       -1.24     17.03 o 
  15   3  25      461.92      535.75     41.86 o 
  16   3  25       16.23       16.58     18.13 o 
  17   3  25       22.12       47.27     21.69 o 
   1   4  25      373.75      386.48     25.24 o 
   2   4  25      258.20      220.35     20.26 o 
   3   4  25      460.36      446.36     24.06 o 
   4   4  25      193.25      206.67     18.01 o 
   5   4  25      204.67      211.00     18.40 o 
   6   4  25      523.12      500.81     28.46 o 
   7   4  25      156.96      160.42     19.04 o 
   8   4  25       75.30       69.60     16.42 o 
   9   4  25      310.28      337.21     29.01 o 
  10   4  25        0.41        5.17     13.00 o 
  11   4  25      124.23      152.47     18.55 o 
  12   4  25      134.54      140.37     21.24 o 
  13   4  25      131.49      152.47     39.92 o 
  14   4  25      214.69      194.76     28.50 o 
  15   4  25       20.53      -11.61     16.58 o 
  16   4  25       15.81       -2.24     18.80 o 
   0   5  25      874.56      858.94     51.48 o 
   1   5  25      338.58      398.54     27.33 o 
   2   5  25        6.57       13.57     12.69 o 
   3   5  25       66.16       57.78     13.15 o 
   4   5  25      297.01      273.32     21.35 o 
   5   5  25      153.07      118.62     24.64 o 
   6   5  25      105.05      113.23     18.25 o 
   7   5  25       35.00       30.99     13.46 o 
   8   5  25       45.91       35.99     14.69 o 
   9   5  25       51.77       49.65     16.70 o 
  10   5  25        2.62        4.68     12.72 o 
  11   5  25        3.73        6.13     14.28 o 
  12   5  25       71.80       80.20     19.28 o 
  13   5  25      121.03       96.07     21.15 o 
  14   5  25      290.64      305.55     31.29 o 
  15   5  25       10.34       30.63     19.81 o 
   1   6  25      176.23      172.10     21.21 o 
   2   6  25        3.14       -9.24     12.62 o 
   3   6  25      189.40      199.40     20.84 o 
   4   6  25       11.22        8.42     12.88 o 
   5   6  25        4.21       25.97     14.19 o 
   6   6  25       93.67       60.50     16.73 o 
   7   6  25       97.19       62.85     17.45 o 
   8   6  25      379.17      354.31     39.47 o 
   9   6  25      100.47       99.72     26.84 o 
  10   6  25       26.63       39.16     20.02 o 
  11   6  25       32.40       49.11     20.84 o 
  12   6  25      133.30      129.86     27.33 o 
  13   6  25       12.96       18.78     18.67 o 
   0   7  25      712.84      768.79     56.65 o 
   1   7  25       21.73       19.78     15.28 o 
   2   7  25       12.41        9.52     17.08 o 
   3   7  25        5.74        9.36     14.95 o 
   4   7  25       38.66       37.73     16.88 o 
   5   7  25       95.06       92.95     19.61 o 
   6   7  25       42.32       58.99     19.73 o 
   7   7  25       26.88       16.29     18.30 o 
   8   7  25      186.65      225.45     49.23 o 
   9   7  25       78.81       69.56     23.25 o 
  10   7  25      100.20      111.98     27.99 o 
   1   8  25       63.44       96.80     27.01 o 
   2   8  25       32.25       24.71     22.98 o 
   3   8  25       93.51      102.93     28.53 o 
   4   8  25       40.43       56.50     22.14 o 
   0   0  26    18272.05    17694.69    298.86 o 
   2   0  26      143.62      145.78     13.18 o 
   4   0  26     7662.64     7456.30     93.88 o 
   6   0  26       98.67       76.17     11.39 o 
   8   0  26     1986.00     1822.41     50.24 o 
  10   0  26     2263.10     2213.03     86.64 o 
  12   0  26       58.37       41.68     18.14 o 
  14   0  26      373.64      403.48     49.06 o 
  16   0  26      288.36      282.17     65.66 o 
  18   0  26       57.15      -16.84     28.42 o 
   1   1  26       45.00       45.10      6.40 o 
   2   1  26     5231.24     5112.31     47.66 o 
   3   1  26     5110.08     5031.20     46.67 o 
   4   1  26     1696.84     1757.66     24.73 o 
   5   1  26      177.19      162.58      9.50 o 
   6   1  26      538.51      513.00     15.95 o 
   7   1  26      527.53      511.93     18.28 o 
   8   1  26       43.28       41.58      9.71 o 
   9   1  26       97.55       80.44     13.08 o 
  10   1  26      172.84      161.79     17.88 o 
  11   1  26      121.31      151.05     17.85 o 
  12   1  26        3.67       24.59     13.36 o 
  13   1  26      274.83      393.13     41.27 o 
  14   1  26      176.96      201.54     23.47 o 
  15   1  26       53.45       45.43     18.42 o 
  16   1  26       76.96       77.81     20.86 o 
  17   1  26      127.34      148.16     29.34 o 
  18   1  26       47.33       52.19     32.01 o 
   0   2  26     1360.01     1291.44     37.23 o 
   1   2  26     1693.20     1605.09     27.58 o 
   2   2  26     1633.96     1715.68     39.91 o 
   3   2  26     1333.42     1342.16     26.48 o 
   4   2  26      245.72      265.79     13.88 o 
   5   2  26      116.80      103.98      9.90 o 
   6   2  26      197.93      206.41     12.46 o 
   7   2  26      628.94      588.80     20.26 o 
   8   2  26      817.14      728.65     22.45 o 
   9   2  26      457.96      457.43     21.37 o 
  10   2  26      634.74      552.03     25.56 o 
  11   2  26      418.63      405.81     28.50 o 
  12   2  26      382.97      381.21     27.11 o 
  13   2  26       43.43       45.87     14.96 o 
  14   2  26       91.77       66.06     19.85 o 
  15   2  26      223.76      307.04     39.70 o 
  16   2  26      222.14      283.43     34.01 o 
  17   2  26        0.11        6.16     17.28 o 
  18   2  26        7.12       10.77     22.19 o 
   1   3  26      628.29      627.69     20.47 o 
   2   3  26      112.61      110.23     11.35 o 
   3   3  26       38.47       27.83      7.96 o 
   4   3  26       28.41       23.69      9.79 o 
   5   3  26      200.83      208.47     18.23 o 
   6   3  26      136.49      139.57     13.43 o 
   7   3  26      463.50      441.67     20.28 o 
   8   3  26      365.78      335.82     19.20 o 
   9   3  26      157.47      184.08     22.22 o 
  10   3  26      198.86      203.30     22.43 o 
  11   3  26       14.98       16.27     11.99 o 
  12   3  26       69.33       60.35     15.77 o 
  13   3  26      181.96      184.19     24.04 o 
  14   3  26       96.57       94.51     22.39 o 
  15   3  26        1.16      -16.00     16.00 o 
  16   3  26       56.13       76.28     22.95 o 
  17   3  26      183.68      195.78     32.35 o 
   0   4  26      129.88      123.29     24.65 o 
   1   4  26      224.40      250.01     21.95 o 
   2   4  26      449.40      424.53     26.61 o 
   3   4  26      228.59      225.39     19.18 o 
   4   4  26      137.73      115.77     14.95 o 
   5   4  26      320.97      299.67     21.23 o 
   6   4  26      141.56      125.84     17.84 o 
   7   4  26       37.53       21.88     11.99 o 
   8   4  26       92.30       83.99     15.84 o 
   9   4  26       16.31       18.50     12.96 o 
  10   4  26       16.67       18.77     13.70 o 
  11   4  26       80.30       67.49     16.02 o 
  12   4  26      479.86      464.70     40.28 o 
  13   4  26      184.15      154.89     30.75 o 
  14   4  26       92.73      121.58     30.66 o 
  15   4  26       50.69       59.20     36.92 o 
  16   4  26       10.27       32.43     21.70 o 
   1   5  26       48.00       61.15     15.29 o 
   2   5  26       31.27       31.67     13.75 o 
   3   5  26       61.47       43.82     13.43 o 
   4   5  26       44.87       59.13     18.13 o 
   5   5  26      377.59      375.75     28.37 o 
   6   5  26      192.19      208.37     22.40 o 
   7   5  26      101.70      111.25     18.41 o 
   8   5  26      150.17      178.63     23.68 o 
   9   5  26       40.56       52.37     16.98 o 
  10   5  26       61.00       69.79     24.33 o 
  11   5  26      178.29      153.90     23.19 o 
  12   5  26      122.34      118.80     22.88 o 
  13   5  26      127.45      149.14     24.50 o 
  14   5  26       73.58       70.49     24.05 o 
   0   6  26      300.66      329.17     38.19 o 
   1   6  26       19.79       32.38     14.47 o 
   2   6  26        1.71       12.74     14.16 o 
   3   6  26        2.87       11.19     12.13 o 
   4   6  26       82.40       30.96     17.24 o 
   5   6  26       66.69       61.68     19.59 o 
   6   6  26      195.74      177.14     22.33 o 
   7   6  26       90.22      101.26     20.10 o 
   8   6  26       26.54       34.72     17.39 o 
   9   6  26       58.46       95.66     27.91 o 
  10   6  26       67.50       83.33     22.94 o 
  11   6  26       41.01       67.09     23.03 o 
  12   6  26       62.27       65.38     24.77 o 
   1   7  26       32.44       35.10     17.02 o 
   2   7  26      141.08      144.93     25.35 o 
   3   7  26       73.59       62.14     26.35 o 
   4   7  26      113.09       93.93     30.72 o 
   5   7  26      148.14      116.62     21.22 o 
   6   7  26      141.34      157.11     25.64 o 
   7   7  26      103.75       93.95     33.67 o 
   8   7  26      136.30      155.94     40.00 o 
   9   7  26      253.38      285.59     60.73 o 
   0   8  26        3.02       13.68     26.73 o 
   1   8  26       86.87       56.32     22.51 o 
   2   8  26      235.51      258.09     37.10 o 
   2   0  27      111.16      113.95     12.42 o 
   4   0  27     1312.99     1259.00     32.00 o 
   6   0  27     1326.20     1315.87     33.49 o 
   8   0  27      464.60      457.59     30.88 o 
  10   0  27     1206.72     1132.34     43.95 o 
  12   0  27      234.12      192.77     35.94 o 
  14   0  27       17.60       15.66     22.65 o 
  16   0  27      260.25      323.30     67.20 o 
  18   0  27       69.82       40.08     42.51 o 
   0   1  27      639.54      670.76     23.72 o 
   1   1  27      503.27      490.88     14.80 o 
   2   1  27     1336.92     1401.74     23.42 o 
   3   1  27     1783.05     1817.18     25.99 o 
   4   1  27      282.45      283.36     12.34 o 
   5   1  27      156.96      139.80      9.37 o 
   6   1  27      578.56      565.52     29.41 o 
   7   1  27      423.67      415.33     23.02 o 
   8   1  27       67.08       56.57     11.63 o 
   9   1  27      869.63      863.04     43.85 o 
  10   1  27      215.65      206.61     26.83 o 
  11   1  27       47.05       38.68     12.85 o 
  12   1  27      114.65      132.26     24.08 o 
  13   1  27       48.12       46.13     15.06 o 
  14   1  27       58.43       74.67     18.27 o 
  15   1  27      107.94       92.47     22.09 o 
  16   1  27      244.26      279.68     32.39 o 
  17   1  27       37.02       19.53     25.69 o 
  18   1  27       73.08      101.46     33.68 o 
   1   2  27      830.18      776.91     23.64 o 
   2   2  27        0.02       11.38      6.83 o 
   3   2  27      598.98      555.17     19.08 o 
   4   2  27       25.00       27.73      7.75 o 
   5   2  27      541.96      522.36     19.22 o 
   6   2  27      584.71      474.64     18.81 o 
   7   2  27      247.74      236.59     14.82 o 
   8   2  27      186.85      174.19     25.85 o 
   9   2  27       13.62        4.01     10.08 o 
  10   2  27       99.25       87.87     15.69 o 
  11   2  27      322.79      312.83     24.42 o 
  12   2  27       13.62       29.58     12.74 o 
  13   2  27      249.77      256.92     26.42 o 
  14   2  27      391.08      451.99     37.91 o 
  15   2  27      105.69       84.33     21.90 o 
  16   2  27       85.41      101.98     23.97 o 
  17   2  27      229.97      291.04     34.28 o 
   0   3  27     1636.79     1594.14     45.78 o 
   1   3  27      116.23      127.21     11.56 o 
   2   3  27      707.83      683.63     29.10 o 
   3   3  27      203.19      216.53     13.99 o 
   4   3  27      211.41      174.50     15.57 o 
   5   3  27       75.09       55.75     10.53 o 
   6   3  27       46.21       41.55     10.21 o 
   7   3  27        9.11        2.44      9.43 o 
   8   3  27      427.11      394.68     26.01 o 
   9   3  27       30.64       18.88     12.86 o 
  10   3  27       15.52       10.37     12.87 o 
  11   3  27        5.87        7.27     12.00 o 
  12   3  27        7.47        3.32     12.41 o 
  13   3  27       81.37       85.77     19.77 o 
  14   3  27       39.61       26.73     18.96 o 
  15   3  27       60.43       45.64     21.43 o 
  16   3  27       53.32       93.93     25.21 o 
   1   4  27       25.96       24.15     11.64 o 
   2   4  27      136.78      133.01     17.90 o 
   3   4  27       64.52       40.83     13.32 o 
   4   4  27      147.90      144.97     16.51 o 
   5   4  27      283.19      255.99     20.74 o 
   6   4  27      206.69      170.71     19.43 o 
   7   4  27       15.90       -0.76     11.27 o 
   8   4  27      427.18      398.91     27.52 o 
   9   4  27      157.66      131.44     26.50 o 
  10   4  27      165.23      138.09     24.80 o 
  11   4  27       58.71       69.88     18.44 o 
  12   4  27      143.11       95.28     24.20 o 
  13   4  27        5.02        4.94     21.34 o 
  14   4  27       89.66       98.90     48.71 o 
  15   4  27       68.49       57.11     26.62 o 
   0   5  27       78.50       53.46     21.62 o 
   1   5  27      141.48      125.81     19.54 o 
   2   5  27       50.50       41.01     15.30 o 
   3   5  27      297.26      295.37     25.21 o 
   4   5  27        5.31        5.66     11.26 o 
   5   5  27       11.46        8.64     12.87 o 
   6   5  27      148.41      144.15     21.89 o 
   7   5  27      123.79      123.12     19.50 o 
   8   5  27      224.77      274.66     34.55 o 
   9   5  27       25.01       15.28     18.30 o 
  10   5  27      172.38      184.56     25.31 o 
  11   5  27       15.54       31.14     17.14 o 
  12   5  27        6.00       20.82     18.13 o 
  13   5  27       17.57       37.50     20.63 o 
  14   5  27       74.54       96.93     26.38 o 
   1   6  27      134.89      131.13     20.21 o 
   2   6  27       11.72       28.64     15.13 o 
   3   6  27       20.03       27.52     15.35 o 
   4   6  27      163.24      158.54     21.56 o 
   5   6  27       47.41       61.04     16.84 o 
   6   6  27       39.89       55.86     16.31 o 
   7   6  27       60.45       38.80     19.63 o 
   8   6  27       41.94       45.41     18.22 o 
   9   6  27       20.03        6.62     18.55 o 
  10   6  27       32.36       20.73     19.23 o 
  11   6  27        8.55       12.71     20.26 o 
   0   7  27      132.00      188.84     35.63 o 
   1   7  27      209.49      214.73     26.10 o 
   2   7  27      205.81      172.10     30.49 o 
   3   7  27       22.33       22.91     18.39 o 
   4   7  27       30.96       18.45     17.39 o 
   5   7  27       77.54      104.09     21.24 o 
   6   7  27       41.08       26.80     17.43 o 
   7   7  27       64.43       52.29     21.19 o 
   8   7  27       87.43       73.37     30.03 o 
   0   0  28     1842.74     1918.80     83.76 o 
   2   0  28     1253.41     1202.82     31.35 o 
   4   0  28     1831.11     1968.67     41.25 o 
   6   0  28      612.84      584.03     27.38 o 
   8   0  28      164.97      159.85     32.82 o 
  10   0  28      819.75      863.03     40.10 o 
  12   0  28      636.05      591.29     55.32 o 
  14   0  28       65.40      104.96     32.51 o 
  16   0  28      110.34       73.84     46.96 o 
   1   1  28     1998.04     1923.43     28.33 o 
   2   1  28     1743.74     1721.30     26.76 o 
   3   1  28      542.09      563.16     17.99 o 
   4   1  28      266.15      264.51     12.62 o 
   5   1  28      834.43      819.36     23.58 o 
   6   1  28       56.67       84.69     11.08 o 
   7   1  28      250.06      208.07     17.83 o 
   8   1  28       29.53       33.00     11.65 o 
   9   1  28      424.27      414.82     25.17 o 
  10   1  28      415.83      388.64     25.80 o 
  11   1  28       44.84       36.83     12.71 o 
  12   1  28        5.77       20.80     13.43 o 
  13   1  28      114.63      113.23     19.82 o 
  14   1  28       81.02      115.31     19.66 o 
  15   1  28       73.12       79.36     21.70 o 
  16   1  28       34.14        7.81     18.06 o 
  17   1  28       76.80       66.24     30.01 o 
   0   2  28     1474.93     1374.31     54.10 o 
   1   2  28      160.57      159.29     13.51 o 
   2   2  28      755.35      747.99     23.88 o 
   3   2  28      106.33      149.76     12.16 o 
   4   2  28      349.47      332.53     18.12 o 
   5   2  28      777.33      767.35     23.08 o 
   6   2  28      156.57      133.60     14.14 o 
   7   2  28       26.34       22.03      8.92 o 
   8   2  28      130.92       94.79     13.91 o 
   9   2  28      309.98      282.10     25.16 o 
  10   2  28      209.24      219.84     27.58 o 
  11   2  28       78.42       74.16     15.86 o 
  12   2  28      351.74      392.89     27.40 o 
  13   2  28       97.17      107.42     19.67 o 
  14   2  28       19.67       15.12     17.61 o 
  15   2  28      116.36      100.52     23.97 o 
  16   2  28       33.12       14.92     18.33 o 
  17   2  28       31.28       31.24     21.78 o 
   1   3  28      141.41      141.26     12.50 o 
   2   3  28      287.11      274.04     15.76 o 
   3   3  28       84.93       98.30     13.01 o 
   4   3  28     1080.69     1097.41     31.76 o 
   5   3  28      367.77      385.97     19.86 o 
   6   3  28      119.41      113.86     17.09 o 
   7   3  28       78.46       74.02     18.43 o 
   8   3  28      201.70      205.66     23.75 o 
   9   3  28      241.15      266.25     26.85 o 
  10   3  28      338.43      289.20     32.29 o 
  11   3  28       73.37       76.55     16.22 o 
  12   3  28       44.28        5.86     13.05 o 
  13   3  28       22.50       16.90     15.07 o 
  14   3  28      119.36      120.42     29.63 o 
  15   3  28       54.00       76.54     23.87 o 
  16   3  28      259.03      238.68     31.82 o 
   0   4  28      322.59      418.21     39.01 o 
   1   4  28       83.97       56.53     14.47 o 
   2   4  28      389.13      353.18     27.19 o 
   3   4  28       49.37       52.38     14.63 o 
   4   4  28       14.69       20.16     12.40 o 
   5   4  28      235.29      246.34     20.38 o 
   6   4  28       46.40       31.98     13.24 o 
   7   4  28       85.89       96.20     17.06 o 
   8   4  28      162.73      129.01     21.90 o 
   9   4  28      134.55      138.21     20.77 o 
  10   4  28        2.55       11.35     16.38 o 
  11   4  28      362.74      420.16     41.68 o 
  12   4  28        1.73       25.08     19.70 o 
  13   4  28      154.21      145.06     31.00 o 
  14   4  28       92.66       40.89     23.24 o 
  15   4  28       50.88       34.86     27.30 o 
   1   5  28      106.81       75.33     16.54 o 
   2   5  28       69.33       72.66     16.46 o 
   3   5  28       71.20       68.07     15.72 o 
   4   5  28       38.94       43.29     17.05 o 
   5   5  28        4.89       -1.43     12.48 o 
   6   5  28      177.59      190.06     24.16 o 
   7   5  28      196.32      227.66     23.90 o 
   8   5  28      187.64      168.45     21.62 o 
   9   5  28      174.49      162.24     23.54 o 
  10   5  28       91.22       77.80     20.58 o 
  11   5  28       29.05       25.05     16.55 o 
  12   5  28      236.22      251.26     62.49 o 
  13   5  28      101.59       54.05     52.87 o 
   0   6  28      170.66      179.72     32.30 o 
   1   6  28       43.73       42.09     16.25 o 
   2   6  28       88.99      103.12     23.24 o 
   3   6  28       54.54       30.00     16.86 o 
   4   6  28       45.83       32.93     15.91 o 
   5   6  28      153.24      174.07     22.87 o 
   6   6  28       61.13       64.28     17.86 o 
   7   6  28        8.03       13.35     15.17 o 
   8   6  28      112.21      114.45     23.04 o 
   9   6  28      113.73      112.87     27.09 o 
  10   6  28       74.35       68.57     24.94 o 
  11   6  28       46.64       60.43     23.29 o 
   1   7  28       78.68       69.52     20.12 o 
   2   7  28       59.59       14.26     18.62 o 
   3   7  28      111.64      116.31     24.94 o 
   4   7  28       85.20       77.05     22.95 o 
   5   7  28       98.38       80.87     21.13 o 
   6   7  28       98.65       90.43     23.23 o 
   7   7  28       47.63       45.91     20.53 o 
   2   0  29     4017.90     4047.98     69.08 o 
   4   0  29      184.62      208.68     18.14 o 
   6   0  29     4674.76     4451.12    106.72 o 
   8   0  29      129.24      138.42     54.91 o 
  10   0  29      341.49      282.16     32.11 o 
  12   0  29      108.19       80.11     41.66 o 
  14   0  29      165.02      259.83     43.61 o 
  16   0  29       44.33      -27.45     27.45 o 
   0   1  29     6660.65     6741.22     98.28 o 
   1   1  29      761.14      761.04     20.71 o 
   2   1  29      743.36      828.25     24.09 o 
   3   1  29       56.30       59.02      8.79 o 
   4   1  29     1852.55     1676.04     34.16 o 
   5   1  29      909.56      876.07     26.81 o 
   6   1  29      444.41      426.91     20.64 o 
   7   1  29      536.42      486.51     24.57 o 
   8   1  29     1505.78     1433.66     48.60 o 
   9   1  29      471.37      450.46     29.59 o 
  10   1  29       68.88       62.39     14.15 o 
  11   1  29       96.77       70.20     17.19 o 
  12   1  29      116.51       88.42     20.02 o 
  13   1  29       54.83       55.73     24.65 o 
  14   1  29       73.51       89.69     22.67 o 
  15   1  29       80.10       74.04     39.21 o 
  16   1  29       64.76       51.92     23.63 o 
  17   1  29       18.24       23.71     26.99 o 
   1   2  29      157.99      184.16     16.04 o 
   2   2  29       32.78       39.72     10.78 o 
   3   2  29      353.17      366.88     29.13 o 
   4   2  29      577.20      486.37     23.84 o 
   5   2  29     1080.66     1015.45     29.01 o 
   6   2  29      160.43      172.68     15.01 o 
   7   2  29      544.76      547.63     23.51 o 
   8   2  29      201.54      221.47     20.65 o 
   9   2  29      233.92      266.43     24.95 o 
  10   2  29      235.23      214.19     21.37 o 
  11   2  29       33.44       26.76     13.25 o 
  12   2  29       75.13       93.66     16.91 o 
  13   2  29       38.39        8.90     14.37 o 
  14   2  29      123.34      136.19     25.79 o 
  15   2  29       52.97       40.09     19.40 o 
  16   2  29       58.43       84.66     23.36 o 
   0   3  29      376.83      368.14     25.50 o 
   1   3  29      138.18      116.03     12.10 o 
   2   3  29      180.21      187.91     16.22 o 
   3   3  29      858.57      893.63     30.11 o 
   4   3  29      155.06      156.39     15.55 o 
   5   3  29      239.44      250.23     27.54 o 
   6   3  29      121.55       98.49     16.34 o 
   7   3  29       64.56       55.02     20.10 o 
   8   3  29      199.82      239.93     25.22 o 
   9   3  29      153.77      157.01     24.72 o 
  10   3  29       48.93       50.66     18.65 o 
  11   3  29       24.53       16.30     13.24 o 
  12   3  29       36.49       43.25     14.32 o 
  13   3  29       92.87       59.84     19.46 o 
  14   3  29       87.38       87.11     23.79 o 
  15   3  29      123.08      162.50     28.15 o 
  16   3  29       13.00       18.53     21.29 o 
   1   4  29       23.92       27.29     12.70 o 
   2   4  29      301.07      274.16     23.80 o 
   3   4  29      472.33      511.43     34.48 o 
   4   4  29       70.81       54.78     14.74 o 
   5   4  29       60.81       64.27     13.88 o 
   6   4  29      138.04      107.95     17.61 o 
   7   4  29       60.44       58.00     14.81 o 
   8   4  29       50.59       32.19     13.70 o 
   9   4  29       60.58       48.78     26.83 o 
  10   4  29       49.25       29.54     18.39 o 
  11   4  29      212.51      194.65     25.47 o 
  12   4  29       17.16       16.43     19.82 o 
  13   4  29      102.68       48.63     21.77 o 
  14   4  29       66.43       59.68     26.88 o 
   0   5  29      274.92      212.22     32.74 o 
   1   5  29        6.36        0.54     12.20 o 
   2   5  29      141.04      141.02     19.48 o 
   3   5  29       88.40       80.35     17.36 o 
   4   5  29       87.59       92.93     18.12 o 
   5   5  29       43.95       59.42     15.80 o 
   6   5  29       21.88       36.21     15.72 o 
   7   5  29      103.73      110.00     19.30 o 
   8   5  29       80.28      100.66     18.97 o 
   9   5  29      170.35      169.04     24.01 o 
  10   5  29       35.66       26.40     17.87 o 
  11   5  29       18.18       28.17     20.16 o 
  12   5  29       65.98       59.30     27.02 o 
  13   5  29       65.70       76.40     28.62 o 
   1   6  29       35.97       32.08     15.94 o 
   2   6  29       98.81       69.74     21.03 o 
   3   6  29       52.87       45.91     18.63 o 
   4   6  29      139.27      152.50     24.92 o 
   5   6  29      369.16      356.71     30.32 o 
   6   6  29       18.22       24.03     15.85 o 
   7   6  29      245.42      198.01     30.89 o 
   8   6  29      389.20      507.91     38.52 o 
   9   6  29      119.12      101.21     26.12 o 
  10   6  29       12.08       66.73     22.88 o 
   0   7  29       12.25       51.07     28.06 o 
   1   7  29        1.80        3.87     16.60 o 
   2   7  29       41.92       55.24     21.38 o 
   3   7  29      110.03      102.00     23.77 o 
   4   7  29       14.55       28.82     20.14 o 
   5   7  29      143.29      117.35     26.01 o 
   6   7  29       95.59       74.90     21.01 o 
   0   0  30     1025.71     1133.83     57.89 o 
   2   0  30     4500.42     4552.61     76.91 o 
   4   0  30     1228.20     1218.26     36.88 o 
   6   0  30      250.61      231.86     32.03 o 
   8   0  30      218.98      302.22     32.67 o 
  10   0  30      329.10      257.03     40.71 o 
  12   0  30       29.30       42.31     30.97 o 
  14   0  30       10.13       -6.21     20.32 o 
  16   0  30      187.26      275.05     66.39 o 
   1   1  30     2239.24     2243.77     42.33 o 
   2   1  30      558.61      595.03     23.56 o 
   3   1  30      187.20      223.74     16.69 o 
   4   1  30      157.37      160.29     14.28 o 
   5   1  30        3.61       19.40      9.90 o 
   6   1  30      114.64      114.05     14.79 o 
   7   1  30      135.76      111.75     14.86 o 
   8   1  30       80.03       53.54     13.39 o 
   9   1  30      154.88      167.79     20.88 o 
  10   1  30       48.85       59.91     14.60 o 
  11   1  30       35.86       61.47     15.16 o 
  12   1  30       36.83       32.38     15.23 o 
  13   1  30       81.45      110.38     22.65 o 
  14   1  30      104.67      140.03     25.19 o 
  15   1  30      163.14      190.00     45.29 o 
  16   1  30       92.28       96.95     36.65 o 
   0   2  30      357.21      317.64     33.21 o 
   1   2  30      243.41      233.06     20.71 o 
   2   2  30      265.04      281.41     26.26 o 
   3   2  30      194.19      187.05     19.68 o 
   4   2  30       73.76       39.60     12.72 o 
   5   2  30     1173.13     1217.89     43.13 o 
   6   2  30      148.38      177.17     17.43 o 
   7   2  30       11.47       18.03     10.52 o 
   8   2  30      827.29      842.10     35.41 o 
   9   2  30       75.68       59.83     16.17 o 
  10   2  30       48.81       77.01     15.65 o 
  11   2  30      295.59      221.47     22.13 o 
  12   2  30       50.28       16.12     13.71 o 
  13   2  30       35.41       38.34     17.04 o 
  14   2  30       12.80       27.72     18.01 o 
  15   2  30       39.01       41.21     20.67 o 
  16   2  30      177.27      171.07     30.04 o 
   1   3  30      455.01      442.05     19.57 o 
   2   3  30       37.74       42.90     11.18 o 
   3   3  30      568.14      557.81     26.04 o 
   4   3  30     1366.68     1328.31     41.51 o 
   5   3  30      320.55      260.20     27.98 o 
   6   3  30      184.39      171.96     20.13 o 
   7   3  30      292.74      271.01     26.37 o 
   8   3  30       10.09       10.91     12.87 o 
   9   3  30       29.81       36.11     20.02 o 
  10   3  30      329.99      369.41     38.73 o 
  11   3  30       40.51       32.72     16.50 o 
  12   3  30       59.63       44.12     18.10 o 
  13   3  30       25.65       14.67     16.83 o 
  14   3  30       26.99       36.39     20.32 o 
  15   3  30       40.15       51.33     22.13 o 
   0   4  30      307.69      351.88     38.34 o 
   1   4  30       40.06       35.17     13.95 o 
   2   4  30       43.94       50.04     13.91 o 
   3   4  30       70.02       39.20     14.25 o 
   4   4  30       74.70      106.86     17.59 o 
   5   4  30       62.75       41.91     16.35 o 
   6   4  30       83.66       88.27     17.24 o 
   7   4  30       92.60       90.43     17.16 o 
   8   4  30        9.08        2.07     14.24 o 
   9   4  30      113.51       85.73     22.64 o 
  10   4  30      244.04      298.54     58.26 o 
  11   4  30       42.48       58.52     19.81 o 
  12   4  30       66.44       52.73     22.48 o 
  13   4  30       40.73       31.92     21.98 o 
  14   4  30      134.70      122.32     33.85 o 
   1   5  30      150.02      138.11     19.66 o 
   2   5  30       11.13       16.46     14.24 o 
   3   5  30      323.70      351.55     32.37 o 
   4   5  30      112.92       75.57     18.87 o 
   5   5  30      356.69      425.06     34.53 o 
   6   5  30       86.29       73.10     23.71 o 
   7   5  30       47.99       45.98     16.52 o 
   8   5  30       67.49       78.24     18.61 o 
   9   5  30      167.81      173.17     25.12 o 
  10   5  30        5.94        9.01     19.13 o 
  11   5  30       53.30       34.13     21.35 o 
  12   5  30       28.15       47.44     26.75 o 
   0   6  30      248.85      203.85     35.20 o 
   1   6  30       71.34       68.32     18.59 o 
   2   6  30       89.34       83.14     19.36 o 
   3   6  30       10.82       26.83     17.93 o 
   4   6  30       14.15       27.25     17.49 o 
   5   6  30       14.43       10.76     15.89 o 
   6   6  30      341.55      308.02     29.43 o 
   7   6  30      224.55      280.56     28.92 o 
   8   6  30       64.09       51.14     31.32 o 
   9   6  30      102.66       78.40     24.95 o 
   1   7  30      129.92      127.61     24.67 o 
   2   7  30       29.01       13.54     19.08 o 
   3   7  30      109.02       62.87     21.96 o 
   4   7  30       53.98       95.81     24.68 o 
   5   7  30       67.19       26.16     21.63 o 
   2   0  31      149.35      291.69     23.64 o 
   4   0  31      300.73      240.68     29.03 o 
   6   0  31      370.19      355.48     29.20 o 
   8   0  31      610.82      590.54     42.45 o 
  10   0  31      209.28      171.41     34.38 o 
  12   0  31       25.94       21.96     32.31 o 
  14   0  31       98.97       52.81     28.75 o 
  16   0  31      119.23       47.93     41.21 o 
   0   1  31     2556.33     2454.08     63.97 o 
   1   1  31      253.08      278.14     19.22 o 
   2   1  31      618.67      669.27     27.44 o 
   3   1  31      508.45      501.18     33.01 o 
   4   1  31      151.70      140.97     15.38 o 
   5   1  31      249.21      227.49     19.28 o 
   6   1  31      154.43      168.29     17.18 o 
   7   1  31       82.47       67.57     16.34 o 
   8   1  31      336.71      310.04     23.53 o 
   9   1  31      360.00      344.23     27.91 o 
  10   1  31       13.22       15.10     14.70 o 
  11   1  31       53.57       60.88     16.62 o 
  12   1  31       67.34       67.73     17.14 o 
  13   1  31      209.91      206.41     28.69 o 
  14   1  31      249.84      340.99     34.49 o 
  15   1  31       13.76       14.79     20.87 o 
  16   1  31       44.63       48.37     25.99 o 
   1   2  31      381.74      377.70     25.45 o 
   2   2  31      269.56      273.11     22.25 o 
   3   2  31      101.12       90.21     15.48 o 
   4   2  31        9.42       15.81     10.25 o 
   5   2  31      115.28      105.66     14.34 o 
   6   2  31     1059.28     1045.45     34.56 o 
   7   2  31       66.10       45.57     12.39 o 
   8   2  31      159.20      102.44     17.11 o 
   9   2  31        3.45       19.53     13.71 o 
  10   2  31       21.99       37.04     13.35 o 
  11   2  31      299.00      275.46     25.10 o 
  12   2  31       40.52       42.51     16.99 o 
  13   2  31       18.87       32.36     16.21 o 
  14   2  31      144.08      158.69     40.50 o 
  15   2  31       41.47       47.34     21.66 o 
   0   3  31      204.33      178.45     28.61 o 
   1   3  31       73.41       76.04     12.81 o 
   2   3  31      245.77      249.25     22.92 o 
   3   3  31      194.56      197.70     22.12 o 
   4   3  31      469.19      492.23     29.51 o 
   5   3  31      380.47      431.36     31.83 o 
   6   3  31      532.95      461.25     29.26 o 
   7   3  31      281.15      224.60     24.56 o 
   8   3  31      467.71      449.69     33.44 o 
   9   3  31       20.05       18.07     16.84 o 
  10   3  31      150.59      125.17     26.72 o 
  11   3  31      647.65      689.37     42.23 o 
  12   3  31       11.65       25.84     17.51 o 
  13   3  31      177.65      185.55     33.73 o 
  14   3  31       78.54      102.38     29.42 o 
   1   4  31        1.32       16.48     13.05 o 
   2   4  31        7.26       18.22     13.25 o 
   3   4  31       74.47       57.47     23.17 o 
   4   4  31      260.90      275.87     24.91 o 
   5   4  31      226.81      265.24     23.95 o 
   6   4  31      129.90      118.13     22.07 o 
   7   4  31       35.61       13.22     15.01 o 
   8   4  31      341.30      456.40     41.57 o 
   9   4  31      149.63      142.99     25.55 o 
  10   4  31      549.79      565.37     43.91 o 
  11   4  31       16.56       27.44     17.45 o 
  12   4  31       24.33       18.09     21.05 o 
  13   4  31       65.99       76.06     25.16 o 
   0   5  31      239.90      318.17     54.55 o 
   1   5  31       48.17       57.67     17.04 o 
   2   5  31       71.85       68.66     17.37 o 
   3   5  31        9.64       20.61     14.23 o 
   4   5  31       92.30       69.79     22.47 o 
   5   5  31      510.49      542.82     38.47 o 
   6   5  31      325.12      305.17     27.49 o 
   7   5  31      311.99      286.40     26.99 o 
   8   5  31       78.10       83.93     18.86 o 
   9   5  31       74.22       75.36     23.87 o 
  10   5  31      113.19       69.07     24.53 o 
  11   5  31        6.30        1.63     21.88 o 
   1   6  31      133.57      141.48     26.96 o 
   2   6  31       85.27      117.95     21.49 o 
   3   6  31       60.05       66.51     20.78 o 
   4   6  31       87.11       93.84     22.03 o 
   5   6  31       59.73       71.60     21.73 o 
   6   6  31       15.17       29.14     17.14 o 
   7   6  31       92.83       69.01     23.90 o 
   8   6  31      105.81      124.40     24.90 o 
   0   7  31       25.10       21.10     27.02 o 
   1   7  31       50.27       54.82     22.67 o 
   2   7  31       16.71       34.75     20.61 o 
   3   7  31       74.89       83.25     24.79 o 
   0   0  32       90.18      111.42     26.64 o 
   2   0  32     1371.68     1436.55     44.67 o 
   4   0  32      726.16      752.32     38.34 o 
   6   0  32      199.85      178.72     23.10 o 
   8   0  32      622.61      584.09     54.68 o 
  10   0  32      502.76      575.32     56.46 o 
  12   0  32      257.52      288.85     45.62 o 
  14   0  32      106.47       82.07     53.60 o 
   1   1  32      429.22      411.04     23.05 o 
   2   1  32      763.21      742.88     29.17 o 
   3   1  32       78.46       98.83     15.11 o 
   4   1  32       10.82       21.35     10.05 o 
   5   1  32      118.39      123.42     15.60 o 
   6   1  32       37.32       50.49     12.36 o 
   7   1  32      370.34      392.33     24.04 o 
   8   1  32        1.96       21.38     11.19 o 
   9   1  32       82.11       77.28     17.10 o 
  10   1  32       44.23       36.52     13.02 o 
  11   1  32       61.37       69.11     18.02 o 
  12   1  32       59.97       34.57     18.36 o 
  13   1  32       42.55       31.08     18.76 o 
  14   1  32      209.73      247.53     31.94 o 
  15   1  32       45.91       33.08     23.17 o 
   0   2  32      998.62     1073.40     55.42 o 
   1   2  32       60.78      104.40     22.76 o 
   2   2  32      145.96      153.89     18.73 o 
   3   2  32     1207.52     1188.12     48.42 o 
   4   2  32      602.51      566.40     30.55 o 
   5   2  32      326.45      234.41     27.71 o 
   6   2  32      134.47      145.26     18.18 o 
   7   2  32      143.83      151.21     19.11 o 
   8   2  32       10.55       11.95     12.75 o 
   9   2  32       91.07       88.32     18.07 o 
  10   2  32      311.56      309.95     28.08 o 
  11   2  32       99.54      114.71     19.02 o 
  12   2  32      225.97      228.14     26.27 o 
  13   2  32      194.27      202.07     26.59 o 
  14   2  32       44.85       60.04     21.94 o 
  15   2  32      105.44      101.54     24.66 o 
   1   3  32      367.02      391.78     27.53 o 
   2   3  32      214.40      194.66     22.00 o 
   3   3  32      606.69      701.22     34.25 o 
   4   3  32      320.04      307.78     28.48 o 
   5   3  32      238.74      263.06     23.65 o 
   6   3  32       20.69        7.17     12.34 o 
   7   3  32        3.64       12.16     13.91 o 
   8   3  32      151.15      159.39     24.90 o 
   9   3  32       29.75       54.15     20.76 o 
  10   3  32       14.96       36.18     20.55 o 
  11   3  32      139.71      200.29     25.81 o 
  12   3  32      208.32      261.28     29.26 o 
  13   3  32       40.87       14.24     23.16 o 
  14   3  32       66.14       69.06     26.67 o 
   0   4  32       73.42       43.54     20.64 o 
   1   4  32      171.51      192.02     22.14 o 
   2   4  32       85.49       74.35     16.42 o 
   3   4  32      261.81      318.66     27.35 o 
   4   4  32       10.75       26.92     13.92 o 
   5   4  32       48.42       42.57     16.52 o 
   6   4  32      291.55      305.47     29.48 o 
   7   4  32       29.52       19.97     16.16 o 
   8   4  32      130.78      107.65     21.92 o 
   9   4  32        5.92        7.32     17.60 o 
  10   4  32      176.71      146.04     27.72 o 
  11   4  32      164.97      109.32     30.23 o 
  12   4  32      252.96      231.19     33.08 o 
  13   4  32      520.54      586.03     47.83 o 
   1   5  32       67.35       76.31     25.01 o 
   2   5  32       46.01       43.88     16.65 o 
   3   5  32       38.67       64.23     17.15 o 
   4   5  32      158.92      118.11     22.70 o 
   5   5  32      169.29      168.88     24.97 o 
   6   5  32       34.07       21.29     17.81 o 
   7   5  32      350.27      384.02     31.00 o 
   8   5  32      116.60       88.23     22.85 o 
   9   5  32       62.68       55.50     23.32 o 
  10   5  32      200.31      121.12     29.08 o 
  11   5  32       36.80       62.21     24.43 o 
   0   6  32      200.65      234.85     38.33 o 
   1   6  32       58.36       48.88     17.88 o 
   2   6  32       29.65       31.54     17.00 o 
   3   6  32       32.11       36.96     20.03 o 
   4   6  32       34.01       26.99     20.58 o 
   5   6  32        5.80       -1.26     17.45 o 
   6   6  32      228.56      247.86     31.14 o 
   7   6  32      178.12      238.89     27.92 o 
   2   0  33      624.48      704.09     48.59 o 
   4   0  33      722.05      752.22     39.07 o 
   6   0  33      845.08      698.94     46.53 o 
   8   0  33      102.44       83.30     26.75 o 
  10   0  33      254.93      274.92     43.62 o 
  12   0  33      461.96      592.35     93.96 o 
  14   0  33      330.55      333.56     59.07 o 
   0   1  33      353.14      395.65     36.99 o 
   1   1  33      446.48      403.36     35.41 o 
   2   1  33       19.12       41.68     11.57 o 
   3   1  33      501.15      546.15     41.48 o 
   4   1  33      301.68      305.62     21.39 o 
   5   1  33      245.80      214.28     18.99 o 
   6   1  33       70.08       66.58     14.52 o 
   7   1  33       44.21       50.92     12.77 o 
   8   1  33       95.18       94.14     16.63 o 
   9   1  33       97.53      132.75     20.94 o 
  10   1  33      199.56      200.33     32.82 o 
  11   1  33       64.11       14.17     16.52 o 
  12   1  33       84.06      102.04     23.09 o 
  13   1  33       34.89       56.84     21.06 o 
  14   1  33       12.97       28.67     18.51 o 
  15   1  33        8.58       18.94     23.98 o 
   1   2  33      572.67      611.60     33.14 o 
   2   2  33      131.50       93.81     16.40 o 
   3   2  33       73.00       82.54     15.39 o 
   4   2  33      215.53      237.03     22.42 o 
   5   2  33      341.85      316.12     27.80 o 
   6   2  33       40.10       31.42     13.61 o 
   7   2  33       71.59       51.35     14.89 o 
   8   2  33       85.80       89.56     19.65 o 
   9   2  33      215.08      220.27     24.94 o 
  10   2  33      177.00      151.04     20.20 o 
  11   2  33       12.92       41.06     15.55 o 
  12   2  33       16.92       18.14     16.17 o 
  13   2  33       85.66       72.57     19.43 o 
  14   2  33       37.60       57.67     22.23 o 
   0   3  33      646.46      737.87     50.89 o 
   1   3  33      258.93      228.11     23.05 o 
   2   3  33       55.52       26.29     13.53 o 
   3   3  33      774.48      880.13     38.49 o 
   4   3  33       48.13       39.29     14.29 o 
   5   3  33      759.08      729.39     35.80 o 
   6   3  33       31.60       23.12     15.04 o 
   7   3  33       14.53       28.33     15.80 o 
   8   3  33      129.68      162.06     23.48 o 
   9   3  33      186.46      200.40     29.85 o 
  10   3  33       30.08       45.10     20.20 o 
  11   3  33       39.99       33.88     18.29 o 
  12   3  33      116.28      104.08     22.77 o 
  13   3  33       63.67       31.54     23.59 o 
   1   4  33      160.11      184.65     22.30 o 
   2   4  33       13.54        3.87     13.46 o 
   3   4  33      175.66      137.06     20.19 o 
   4   4  33       73.60       61.94     16.32 o 
   5   4  33      377.70      423.72     33.98 o 
   6   4  33      323.62      388.01     33.60 o 
   7   4  33      135.16      137.02     23.98 o 
   8   4  33       44.97       50.12     18.50 o 
   9   4  33      124.45      128.64     26.40 o 
  10   4  33       89.67       96.75     25.49 o 
  11   4  33        7.29        3.30     16.93 o 
  12   4  33        6.75       20.01     20.94 o 
   0   5  33      238.41      209.45     35.58 o 
   1   5  33       13.70       25.40     15.18 o 
   2   5  33       13.22       15.75     14.33 o 
   3   5  33        0.11       14.52     14.76 o 
   4   5  33       33.12       27.08     17.17 o 
   5   5  33       65.15       72.04     21.00 o 
   6   5  33      311.89      301.27     40.44 o 
   7   5  33      227.72      237.72     30.28 o 
   8   5  33       82.74      104.65     24.56 o 
   9   5  33      131.59      175.31     30.97 o 
  10   5  33      113.68      125.21     29.53 o 
   1   6  33       62.13       88.74     21.45 o 
   2   6  33       58.28       66.06     21.92 o 
   3   6  33       13.86      -10.39     17.79 o 
   4   6  33      183.60      131.63     34.57 o 
   5   6  33      146.98      129.55     30.88 o 
   6   6  33       89.42       84.09     24.49 o 
   0   0  34      434.60      368.33     42.14 o 
   2   0  34      498.15      507.18     36.15 o 
   4   0  34      201.69      256.52     30.96 o 
   6   0  34       36.92       12.77     17.39 o 
   8   0  34       86.65       81.07     24.26 o 
  10   0  34      142.96      121.13     32.50 o 
  12   0  34        0.38       27.34     31.90 o 
  14   0  34      162.66      206.47     59.63 o 
   1   1  34      587.36      642.58     37.03 o 
   2   1  34       13.83       16.47     11.65 o 
   3   1  34      154.59      171.98     20.30 o 
   4   1  34       55.47       63.89     13.27 o 
   5   1  34      210.91      210.06     19.27 o 
   6   1  34       60.50       60.31     13.75 o 
   7   1  34       82.52       81.82     15.05 o 
   8   1  34        4.23       33.72     13.32 o 
   9   1  34       21.18       29.25     15.28 o 
  10   1  34      114.54      101.88     19.69 o 
  11   1  34       20.35        5.39     16.90 o 
  12   1  34       36.70       31.79     18.77 o 
  13   1  34      159.71      153.81     27.17 o 
  14   1  34        1.05        4.15     19.08 o 
   0   2  34      321.29      376.82     38.35 o 
   1   2  34      113.35      127.29     18.28 o 
   2   2  34      287.82      267.51     23.86 o 
   3   2  34       69.48       70.42     15.57 o 
   4   2  34       53.07       73.89     15.45 o 
   5   2  34      146.08      159.10     20.10 o 
   6   2  34      201.03      232.39     22.82 o 
   7   2  34      104.61       63.58     18.07 o 
   8   2  34       15.32        4.90     14.69 o 
   9   2  34       16.82       39.01     18.62 o 
  10   2  34       60.91       50.19     17.95 o 
  11   2  34       17.49        8.84     15.53 o 
  12   2  34       18.07       44.83     18.31 o 
  13   2  34       20.48       24.59     17.80 o 
  14   2  34       50.75       68.30     26.69 o 
   1   3  34       60.23       59.82     16.05 o 
   2   3  34      140.75      126.41     26.68 o 
   3   3  34      134.41      173.81     21.01 o 
   4   3  34       31.99       46.27     15.05 o 
   5   3  34       26.59       25.11     14.58 o 
   6   3  34      185.10      231.30     26.75 o 
   7   3  34       18.91       17.54     15.14 o 
   8   3  34      117.59       94.24     21.34 o 
   9   3  34       26.75       46.94     21.04 o 
  10   3  34       73.10       67.46     23.01 o 
  11   3  34       28.73       44.09     19.09 o 
  12   3  34       12.60       23.15     18.76 o 
  13   3  34      133.88      115.51     30.94 o 
   0   4  34        8.46       32.78     21.05 o 
   1   4  34       69.97       48.84     15.16 o 
   2   4  34      187.72      181.52     23.06 o 
   3   4  34      373.95      413.25     30.89 o 
   4   4  34       30.74       48.73     16.14 o 
   5   4  34       11.13       43.75     17.68 o 
   6   4  34      169.77      143.26     24.03 o 
   7   4  34       59.69       74.59     20.51 o 
   8   4  34       35.88       43.55     18.54 o 
   9   4  34       63.32       45.45     21.74 o 
  10   4  34      213.51      248.91     33.93 o 
  11   4  34       13.51       37.80     18.61 o 
   1   5  34       32.97       28.25     16.60 o 
   2   5  34      202.09      154.89     27.24 o 
   3   5  34       85.59      104.07     20.73 o 
   4   5  34       43.51       61.10     23.47 o 
   5   5  34      177.50       79.57     27.31 o 
   6   5  34       66.10       46.21     27.94 o 
   7   5  34      115.78      144.27     25.70 o 
   8   5  34       96.58       60.48     22.53 o 
   9   5  34      134.09      166.14     58.49 o 
   0   6  34       72.21       42.81     27.35 o 
   1   6  34       53.39       59.48     19.74 o 
   2   6  34       65.85       85.18     23.92 o 
   3   6  34       14.22       12.20     19.37 o 
   4   6  34       74.10       53.69     21.33 o 
   5   6  34       35.35       41.68     21.04 o 
   2   0  35      258.46      270.48     33.32 o 
   4   0  35       61.28       77.88     21.58 o 
   6   0  35       15.81        7.97     19.61 o 
   8   0  35       46.65       17.75     20.08 o 
  10   0  35       55.65        4.41     23.91 o 
  12   0  35        8.24       37.15     28.18 o 
  14   0  35        2.14        6.59     31.66 o 
   0   1  35      197.16      189.96     40.04 o 
   1   1  35      113.24      115.03     16.98 o 
   2   1  35        6.19        9.15     11.50 o 
   3   1  35      262.12      284.62     24.31 o 
   4   1  35       11.52       -0.56     11.34 o 
   5   1  35      323.44      354.48     24.17 o 
   6   1  35       10.20       22.57     11.55 o 
   7   1  35       18.15       26.27     12.26 o 
   8   1  35        7.32       19.75     21.62 o 
   9   1  35      261.08      298.07     28.65 o 
  10   1  35       87.54      129.23     21.97 o 
  11   1  35       17.39       36.60     19.35 o 
  12   1  35       23.68       22.31     18.83 o 
  13   1  35       16.11       17.37     18.62 o 
   1   2  35      426.80      455.32     29.53 o 
   2   2  35      207.89      209.18     22.19 o 
   3   2  35      109.95      100.21     17.76 o 
   4   2  35      180.01      193.08     21.37 o 
   5   2  35      201.57      218.85     22.92 o 
   6   2  35       58.58       83.31     17.06 o 
   7   2  35       52.88       50.85     19.24 o 
   8   2  35       27.03       28.17     16.01 o 
   9   2  35      219.67      279.10     37.22 o 
  10   2  35       85.62       84.02     20.60 o 
  11   2  35       47.41       84.15     20.90 o 
  12   2  35       52.50       41.07     20.65 o 
  13   2  35       37.04       45.55     26.01 o 
   0   3  35     1516.72     1703.31     72.28 o 
   1   3  35      430.72      464.89     31.06 o 
   2   3  35       13.91       27.59     14.13 o 
   3   3  35      158.26      157.05     20.16 o 
   4   3  35      609.44      657.24     35.57 o 
   5   3  35       70.07       85.78     17.72 o 
   6   3  35       67.46       62.71     18.19 o 
   7   3  35       66.43       93.40     20.89 o 
   8   3  35      739.46      795.83     54.00 o 
   9   3  35       50.13       47.33     20.82 o 
  10   3  35       45.08       54.14     21.21 o 
  11   3  35       10.03       -1.53     16.77 o 
  12   3  35      196.23      207.44     28.42 o 
   1   4  35      682.54      709.31     46.46 o 
   2   4  35       87.63       99.88     19.03 o 
   3   4  35       66.16       60.35     17.41 o 
   4   4  35       53.99       66.51     17.37 o 
   5   4  35       34.94       31.15     17.54 o 
   6   4  35      141.57      132.11     26.44 o 
   7   4  35       17.08       31.27     18.82 o 
   8   4  35      174.56      152.50     26.21 o 
   9   4  35      142.90      143.15     28.92 o 
  10   4  35      145.96      118.24     27.43 o 
   0   5  35       71.24       44.48     26.36 o 
   1   5  35      137.79      151.59     23.26 o 
   2   5  35      183.10      218.77     26.24 o 
   3   5  35      242.97      301.20     36.17 o 
   4   5  35       13.75       28.34     18.57 o 
   5   5  35      404.93      410.47     36.99 o 
   6   5  35      222.07      201.31     28.64 o 
   7   5  35       43.71       52.51     20.39 o 
   8   5  35       40.53       78.22     23.69 o 
   1   6  35       65.24       88.48     21.84 o 
   2   6  35       93.74      117.78     25.38 o 
   0   0  36       54.75       56.06     24.05 o 
   2   0  36       16.59       45.61     19.05 o 
   4   0  36      123.15      112.33     24.99 o 
   6   0  36      252.73      269.12     37.82 o 
   8   0  36      135.12      129.89     26.89 o 
  10   0  36      138.56      192.82     49.96 o 
  12   0  36       23.21       61.22     29.33 o 
   1   1  36      148.33      163.23     19.96 o 
   2   1  36       77.43       75.38     15.33 o 
   3   1  36      192.73      179.73     20.11 o 
   4   1  36      161.03      186.17     20.61 o 
   5   1  36      316.77      345.62     26.94 o 
   6   1  36       67.16       71.89     16.22 o 
   7   1  36       74.38       56.84     15.88 o 
   8   1  36      155.51      199.84     24.56 o 
   9   1  36       28.83       21.69     15.46 o 
  10   1  36        6.28       10.03     16.28 o 
  11   1  36       69.31       90.63     44.44 o 
  12   1  36      149.20      212.01     31.79 o 
  13   1  36       78.64       97.59     32.98 o 
   0   2  36      145.30      157.25     37.33 o 
   1   2  36       80.71       76.58     16.31 o 
   2   2  36       74.33      114.49     24.26 o 
   3   2  36       81.74      121.43     19.02 o 
   4   2  36      211.08      213.25     22.55 o 
   5   2  36      393.20      452.52     30.92 o 
   6   2  36      208.58      198.41     22.86 o 
   7   2  36      139.52      122.10     21.82 o 
   8   2  36        1.99       12.42     16.30 o 
   9   2  36      210.05      207.29     29.54 o 
  10   2  36      119.01      118.09     31.36 o 
  11   2  36      150.01      167.26     41.70 o 
  12   2  36       52.12       62.34     27.33 o 
   1   3  36      275.90      303.87     27.70 o 
   2   3  36       88.87       77.94     21.49 o 
   3   3  36       63.45       68.25     16.91 o 
   4   3  36       99.83      116.18     19.42 o 
   5   3  36        7.48       16.93     14.03 o 
   6   3  36      173.93      192.49     25.91 o 
   7   3  36      142.93      148.11     24.14 o 
   8   3  36      126.02      112.27     22.82 o 
   9   3  36       88.02       57.79     22.75 o 
  10   3  36       41.53       52.05     22.72 o 
  11   3  36       55.79       92.86     23.70 o 
   0   4  36       99.53       77.33     26.40 o 
   1   4  36      181.18      206.59     23.75 o 
   2   4  36        1.67       -0.08     14.67 o 
   3   4  36       75.16       71.32     20.29 o 
   4   4  36      302.79      315.36     28.32 o 
   5   4  36      116.91      104.95     21.73 o 
   6   4  36      530.51      539.57     40.33 o 
   7   4  36      152.21      112.69     36.06 o 
   8   4  36      201.96      232.77     30.33 o 
   9   4  36       10.10        6.56     20.98 o 
   1   5  36       30.62       50.63     18.64 o 
   2   5  36      155.98      141.41     23.00 o 
   3   5  36      115.95      118.54     25.30 o 
   4   5  36      154.07      134.88     25.67 o 
   5   5  36      232.18      247.16     30.58 o 
   6   5  36      107.68      105.02     23.99 o 
   2   0  37      329.45      455.54     41.59 o 
   4   0  37       16.96       18.21     18.17 o 
   6   0  37      334.20      419.88     51.61 o 
   8   0  37       83.70       90.50     25.72 o 
  10   0  37      254.01      424.17     54.20 o 
  12   0  37       37.68       31.76     27.15 o 
   0   1  37       65.94       81.39     29.38 o 
   1   1  37       75.00       53.45     14.85 o 
   2   1  37       37.85       52.33     15.66 o 
   3   1  37       62.87       88.87     17.02 o 
   4   1  37       81.81       88.07     17.40 o 
   5   1  37       35.36       48.61     15.12 o 
   6   1  37       95.55       47.41     17.94 o 
   7   1  37      169.89      179.80     24.39 o 
   8   1  37      452.25      537.70     36.25 o 
   9   1  37      392.30      423.73     34.07 o 
  10   1  37      167.50      213.47     37.05 o 
  11   1  37        4.42       31.78     19.23 o 
  12   1  37      312.01      336.71     37.28 o 
   1   2  37      118.49      144.03     22.16 o 
   2   2  37       15.25       20.93     13.56 o 
   3   2  37      284.83      295.00     26.49 o 
   4   2  37       67.86       52.87     16.99 o 
   5   2  37       75.58      108.33     18.62 o 
   6   2  37       24.66       29.83     14.84 o 
   7   2  37      114.89      106.18     22.32 o 
   8   2  37       17.06       33.95     18.45 o 
   9   2  37        5.36       -4.11     17.31 o 
  10   2  37       41.80       33.03     17.84 o 
  11   2  37      235.06      277.31     44.56 o 
   0   3  37      202.49      157.86     31.38 o 
   1   3  37      105.45      155.61     21.50 o 
   2   3  37       61.35       82.38     18.02 o 
   3   3  37      133.79      147.67     20.88 o 
   4   3  37      118.71      123.81     20.00 o 
   5   3  37       30.32       41.45     16.26 o 
   6   3  37      119.11      184.27     30.04 o 
   7   3  37      100.20      108.96     22.88 o 
   8   3  37      259.96      261.30     30.78 o 
   9   3  37      114.67      127.54     28.24 o 
  10   3  37       13.32       37.23     22.80 o 
   1   4  37      480.04      478.47     46.37 o 
   2   4  37        6.76       35.78     16.21 o 
   3   4  37      287.22      290.74     28.37 o 
   4   4  37      122.78      114.18     23.87 o 
   5   4  37      591.61      677.81     44.59 o 
   6   4  37       12.37       33.40     18.12 o 
   7   4  37      249.62      198.32     28.82 o 
   8   4  37        4.56        9.66     18.61 o 
   0   5  37       36.03      102.02     31.21 o 
   1   5  37       61.00       64.84     20.19 o 
   2   5  37       74.71       77.74     20.87 o 
   3   5  37       92.71       94.09     25.57 o 
   4   5  37       78.74       87.87     26.89 o 
   5   5  37       14.91       39.54     20.51 o 
   0   0  38      356.12      353.50     70.85 o 
   2   0  38      642.91      774.67     66.68 o 
   4   0  38      114.01      186.83     30.75 o 
   6   0  38      168.59      181.39     34.83 o 
   8   0  38      443.52      473.73     69.14 o 
  10   0  38      270.49      366.24     52.11 o 
   1   1  38      688.60      748.51     36.55 o 
   2   1  38       45.09       49.47     15.42 o 
   3   1  38       91.55       72.98     16.27 o 
   4   1  38       17.24       45.61     15.20 o 
   5   1  38       31.83       17.66     15.50 o 
   6   1  38      145.94      118.53     21.35 o 
   7   1  38       36.25       45.00     17.53 o 
   8   1  38      222.35      281.98     33.32 o 
   9   1  38        2.62       17.79     19.94 o 
  10   1  38       64.10       89.71     27.76 o 
  11   1  38        0.55       35.75     21.03 o 
   0   2  38      202.20      202.41     36.01 o 
   1   2  38      183.70      192.35     22.48 o 
   2   2  38       18.67       31.17     14.90 o 
   3   2  38       28.82       38.26     15.45 o 
   4   2  38      165.59      217.73     23.87 o 
   5   2  38       88.79       87.90     23.82 o 
   6   2  38       81.97       77.56     19.94 o 
   7   2  38       82.03       53.66     22.73 o 
   8   2  38       76.59       81.66     21.72 o 
   9   2  38       19.26       47.13     22.73 o 
  10   2  38        6.20       15.38     20.40 o 
   1   3  38      122.70      118.13     20.33 o 
   2   3  38      201.40      199.08     29.45 o 
   3   3  38      382.14      505.79     34.20 o 
   4   3  38      110.92       73.82     18.33 o 
   5   3  38       19.33       36.76     17.86 o 
   6   3  38       62.32       38.24     18.89 o 
   7   3  38      118.15      106.94     23.75 o 
   8   3  38       26.67       18.94     19.09 o 
   9   3  38      144.96      151.91     29.78 o 
   0   4  38      723.16      817.48     96.23 o 
   1   4  38      117.10      125.86     21.72 o 
   2   4  38       10.79       22.28     16.37 o 
   3   4  38      178.19      179.96     24.19 o 
   4   4  38      116.90      123.72     24.53 o 
   5   4  38      122.21      105.99     23.60 o 
   6   4  38        5.39       26.25     19.93 o 
   7   4  38      217.52      269.54     32.28 o 
   1   5  38       52.35       42.34     19.07 o 
   2   5  38      236.35      241.92     29.67 o 
   2   0  39        2.56       12.52     31.13 o 
   4   0  39      531.47      579.06     73.10 o 
   6   0  39      119.73      173.18     32.05 o 
   8   0  39       98.28      147.88     45.51 o 
  10   0  39       12.45       33.05     41.58 o 
   0   1  39       62.24       88.21     26.78 o 
   1   1  39      290.07      363.02     28.21 o 
   2   1  39      224.54      276.16     26.55 o 
   3   1  39       28.14       41.36     16.34 o 
   4   1  39       59.73       75.81     20.22 o 
   5   1  39      122.18      146.22     23.43 o 
   6   1  39      211.29      230.65     26.87 o 
   7   1  39       74.83      143.06     24.68 o 
   8   1  39       36.17       46.61     20.84 o 
   9   1  39       90.93      132.99     27.27 o 
  10   1  39       33.78       55.85     26.72 o 
   1   2  39       11.00       38.82     15.41 o 
   2   2  39      121.15      137.75     20.73 o 
   3   2  39      881.59      883.19     41.69 o 
   4   2  39       15.09       26.73     15.56 o 
   5   2  39      423.37      470.44     32.89 o 
   6   2  39        4.95        5.19     15.90 o 
   7   2  39       41.32       50.67     19.83 o 
   8   2  39       84.01       78.12     21.90 o 
   9   2  39        5.09        1.54     20.76 o 
   0   3  39      114.38      146.71     32.00 o 
   1   3  39       88.88       92.76     19.37 o 
   2   3  39       99.96      124.45     21.47 o 
   3   3  39      341.30      324.63     28.92 o 
   4   3  39        8.90       11.37     15.40 o 
   5   3  39       18.74       15.61     17.81 o 
   6   3  39       45.37       58.36     20.71 o 
   7   3  39       39.98       49.64     20.36 o 
   8   3  39      170.60      231.00     30.76 o 
   1   4  39      111.37      165.61     24.16 o 
   2   4  39      110.31       61.77     19.21 o 
   3   4  39      144.18      155.37     24.15 o 
   4   4  39      188.52      238.61     30.27 o 
   5   4  39      127.25      122.69     26.16 o 
   0   0  40       92.28      155.05     54.01 o 
   2   0  40      182.87      251.29     45.69 o 
   4   0  40      656.13      759.58     71.25 o 
   6   0  40       58.00       96.11     27.76 o 
   8   0  40       22.12       10.58     22.29 o 
   1   1  40      143.52      174.89     34.30 o 
   2   1  40       22.27       35.39     16.83 o 
   3   1  40        7.26       27.10     16.89 o 
   4   1  40       22.56       18.54     16.27 o 
   5   1  40        0.19       12.74     16.63 o 
   6   1  40      101.60      114.56     22.53 o 
   7   1  40       29.80       57.58     22.01 o 
   8   1  40       20.74       40.49     20.97 o 
   9   1  40      140.81      203.72     31.72 o 
   0   2  40       94.16      123.96     29.55 o 
   1   2  40      321.43      342.37     29.60 o 
   2   2  40      332.10      327.01     28.44 o 
   3   2  40      159.79      216.45     24.57 o 
   4   2  40       21.47       33.97     16.83 o 
   5   2  40       87.52       92.09     20.00 o 
   6   2  40       18.67        6.00     17.06 o 
   7   2  40        9.63       19.07     21.22 o 
   8   2  40       21.54       30.91     22.63 o 
   1   3  40       15.96       35.03     16.54 o 
   2   3  40      133.07      104.70     30.36 o 
   3   3  40      104.46      115.68     21.30 o 
   4   3  40       43.47       42.22     20.31 o 
   5   3  40       49.22       29.41     19.36 o 
   6   3  40       37.20       52.36     21.07 o 
   7   3  40       31.70       29.48     19.94 o 
   0   4  40       34.82       39.12     27.03 o 
   1   4  40       73.16       93.03     25.20 o 
   2   4  40       10.35       12.18     16.78 o 
   3   4  40       10.04        7.13     16.00 o 
   2   0  41      372.42      452.77     58.45 o 
   4   0  41      192.77      221.41     44.34 o 
   6   0  41      139.06      265.33     49.15 o 
   8   0  41       64.00       41.28     31.47 o 
   0   1  41       53.73       83.97     27.16 o 
   1   1  41      112.27      130.25     22.99 o 
   2   1  41      233.27      328.96     32.66 o 
   3   1  41       93.07       96.76     25.35 o 
   4   1  41      159.24      154.46     24.73 o 
   5   1  41       72.20       86.08     21.60 o 
   6   1  41      161.31      171.75     26.08 o 
   7   1  41       65.33       55.95     29.56 o 
   8   1  41       29.70       71.79     24.81 o 
   1   2  41      134.70      177.75     23.55 o 
   2   2  41      105.42       94.71     19.68 o 
   3   2  41       73.13      107.02     20.11 o 
   4   2  41      146.33      170.47     23.87 o 
   5   2  41      136.54      159.43     23.63 o 
   6   2  41       30.83       75.00     24.58 o 
   7   2  41       61.16       89.58     26.34 o 
   0   3  41       97.73      148.77     41.69 o 
   1   3  41      114.89      144.80     22.54 o 
   2   3  41       42.78       59.18     19.04 o 
   3   3  41        8.84       39.53     17.54 o 
   4   3  41       40.89       55.59     18.47 o 
   5   3  41       61.33       67.04     24.31 o 
   0   0  42      481.93      648.38     97.81 o 
   2   0  42      125.19      110.72     35.75 o 
   4   0  42       57.80       58.31     32.95 o 
   6   0  42        2.28        3.13     29.29 o 
   1   1  42        4.14       10.42     17.75 o 
   2   1  42       49.91       67.64     20.41 o 
   3   1  42       37.80       44.33     21.30 o 
   4   1  42       78.60       83.01     21.93 o 
   5   1  42       28.59       45.28     20.15 o 
   6   1  42       51.81       58.11     20.96 o 
   0   2  42       60.60       84.13     28.51 o 
   1   2  42       68.03       70.00     30.57 o 
   2   2  42       54.38       91.20     20.09 o 
   3   2  42        0.07       16.54     15.75 o 
   4   2  42      158.09      207.70     26.27 o 
   5   2  42       61.41       67.57     21.86 o 
   1   3  42       41.55       50.15     18.91 o 
   2   3  42       24.43       32.90     17.88 o 
   2   0  43      636.65      687.99     71.90 o 
   4   0  43      161.01      129.12     47.37 o 
   0   1  43       30.51       28.60     29.05 o 
   1   1  43       32.17       47.78     21.76 o 
   2   1  43       36.76       66.23     26.21 o 
   3   1  43       28.96       46.69     32.96 o 
   4   1  43      305.15      400.02     35.07 o 
   1   2  43      147.72      203.83     33.56 o 
   2   2  43       87.15      120.90     22.20 o 
   0   0  44      908.52     1203.25    127.52 o 
   2   0  44       28.66       80.72     42.75 o 
   1   1  44       86.43       87.35     28.97 o 
                                                 
